# Supplementary material for: Anxiety and depression and its correlates among undergraduate medical students in Nepal: A cross-sectional study
Source: PLOS Ment Health. 2026 Feb 27;3(2):e0000560. doi: 10.1371/journal.pmen.0000560 (PMC12948113; doi:10.1371/journal.pmen.0000560)
Supplement: S1 Data — (XLSX) [file pmen.0000560.s001.xlsx]

## Sheet: Data set
Alcohol30days	Smoking30days	physicallyactive	smokelast30days	Smokelesstobacco	Age	BMI	lipidprofile	drankalco30days	familyknowaboutdrink	Familysize	familysizecat	fruit	vegetable	lipidstatusifchecked	livingstatus	meatfreq	walkorcycle	whichmeatproduct	withwhom	Ethnicity	Fathersoccupation	Motheroccupation	University	@anxiety	@depression	@agecat	@Sex	@ethnicitycat	@familytype	@fatherocc	@motherocc	@livedwith	@faculty	@studyyear	@Unicat	@comorbidity	@famhistoryHTN	@alcoholever	@smokingever	@dietaryhabit	@fruitseveryday	@greeneveryday	@physicalatleast5days	@walkatleast5days	anxlevel	deplevel	Depressionscore	Anxietyscore
1	1	4	1	1	19	13.7253	2	1	3	4	1	1	1		2		1		1	1	1	6	1	1	1	1	2	1	1	2	2	2	2	1	1	2	1	2	2	2	1	1	2	2	1	1	3	2
1	1	4	1	1	18	13.9578	2	1	3	5	1	5	2		3		8		1	1	1	4	1	2	2	1	2	1	1	2	1	2	1	1	1	2	1	2	2	1	2	2	2	1	2	2	8	10
2	1	3	1	1	21	14.8372	2	1	1	7	2	2	1		3	3	1		1	1	4	4	2	2	2	1	2	1	2	2	1	2	2	3	2	2	1	1	2	1	2	1	2	2	2	2	9	10
1	1	4	1	1	18	14.8633	2	1	3	4	1	3	3		3		7		1	1	2	1	1	1	2	1	2	1	1	1	2	2	1	1	1	2	1	2	2	1	2	2	2	1	1	2	8	4
1	1	8	1	1	19	14.9808	2	1	3	12	2	5	2		2		8		1	1	7	2	1	2	1	1	2	1	2	2	2	2	1	1	1	2	2	2	2	1	2	2	1	1	3	1	3	11
1	1	6	1	1	19	15.2417	2	1	2	4	1	1	1		2	4	3		1	1	4	2	1	1	1	1	2	1	1	2	2	2	2	1	1	2	2	2	2	2	1	1	1	2	1	1	3	6
1	1	3	1	1	20	15.3971	2	1	3	12	2	3	3		4		7		2	3	1	4	1	2	2	1	1	2	2	2	1	1	1	1	1	2	2	2	2	2	2	2	2	1	2	3	11	8
1	2	3	1	1	20	15.4321	2	1	3	5	1	2	3		4		8		2	3	1	4	1	2	1	1	1	2	1	2	1	1	1	1	1	2	1	2	1	1	2	2	2	1	3	1	5	11
1	1	1	1	1	21	16.0231	2	1	3	5	1	3	3		3		8		1	3	1	4	2	2	2	1	2	2	1	2	1	2	2	1	2	2	2	2	2	1	2	2	2	1	3	3	11	11
1	1	1	1	1	20	16.0231	1	1	3	5	1	6	3	1	2		1		3	3	4	4	2	1	1	1	2	2	1	2	1	2	2	1	2	2	1	2	2	1	2	2	2	2	1	1	4	4
1	1	3	1	1	18	16.1354	2	1	3	4	1	6	5		3		7		1	1	5	4	2	1	1	1	1	1	1	2	1	2	1	1	2	2	1	2	2	1	2	2	2	1	1	1	6	6
1	1	5	1	1	19	16.2292	2	1	3	6	2	3	4		3		8		1	1	2	2	1	2	1	1	1	1	2	1	2	2	1	1	1	2	1	2	2	1	2	2	2	1	3	1	7	12
1	1	3	1	1	20	16.3231	2	1	3	5	1	2	2		3	4	1		1	1	4	1	2	2	1	1	2	1	2	2	2	2	1	2	2	2	1	2	2	1	2	2	2	2	2	1	6	10
1	1	8	1	1	22	16.3265	2	1	3	5	1	2	1		2	4	8		1	1	4	5	1	1	1	2	2	1	1	2	2	2	2	4	1	2	2	2	2	1	2	1	1	1	1	1	3	3
1	1	1	1	1	20	16.4062	2	1	3	8	2	6	1		3	4	8		3	3	1	4	1	2	1	1	2	2	1	2	1	2	2	1	1	2	2	2	2	1	2	1	2	1	3	1	7	13
1	1	4	1	1	21	16.4101	1	1	3	6	2	4	1	1	3		1		1	1	3	4	2	2	2	1	1	1	1	1	1	2	1	1	2	1	1	2	2	1	2	1	2	2	2	2	10	10
1	1	2	1	1	20	16.4366	2	1	3	4	1	5	1		3	4	1		1	1	3	4	3	2	2	1	2	1	1	1	1	2	2	1	2	2	1	2	2	1	2	1	2	2	3	2	8	12
1	1	1	1	1	19	16.5147	2	1	3	6	2	5	1		2		7		1	1	2	4	1	2	1	1	2	1	2	1	1	2	2	1	1	2	1	2	2	1	2	1	2	1	3	1	4	15
2	1	8	1	1	21	16.6174	2	1	4	5	1	1	2		2		8		1	1	3	4	1	1	2	1	2	1	1	1	1	2	2	3	1	2	1	1	2	1	1	2	1	1	1	2	8	6
1	1	1	1	1	20	16.7062	2	1	3	4	1	4	3		3		1		1	3	2	6	1	2	2	1	1	2	1	1	2	2	1	1	1	2	2	2	2	1	2	2	2	2	2	2	8	8
1	1	8	1	1	19	16.7969	2	1	3	6	2	1	1		3		7		1	3	4	2	2	1	2	1	2	2	2	2	2	2	1	1	2	2	2	2	2	1	1	1	1	1	1	2	9	7
1	1	2	1	1	24	16.7969	2	1	3	7	2	1	1		4		7		1	1	2	4	1	1	2	2	2	1	2	1	1	1	1	4	1	2	1	2	2	1	1	1	2	1	1	2	9	3
1	1	5	1	1	20	16.883	2	1	3	4	1	5	1		3	4	8		1	1	1	2	2	1	1	1	2	1	1	2	2	2	1	2	2	2	1	2	2	1	2	1	2	1	1	1	6	6
2	1	8	1	1	19	16.901	2	1	1	4	1	3	1		3		8		1	1	4	2	2	1	2	1	1	1	1	2	2	2	1	1	2	2	2	1	2	2	2	1	1	1	1	2	9	5
1	1	8	1	1	20	16.9301	2	1	3	15	2	3	2		4		8		1	1	2	2	1	1	2	1	1	1	2	1	2	1	1	1	1	2	1	2	2	1	2	2	1	1	1	2	8	3
1	1	8	1	1	25	16.9467	1	1	3	5	1	2	2	1	2		7		1	1	4	4	1	1	1	2	2	1	1	2	1	2	2	6	1	2	2	2	2	1	2	2	1	1	1	1	4	3
1	1	8	1	1	18	17.0288	2	1	3	9	2	1	1		2		8		1	1	3	7	1	2	2	1	2	1	2	1	2	2	1	1	1	2	1	2	2	1	1	1	1	1	2	2	9	9
1	1	7	1	1	19	17.0403	2	1	3	4	1	3	3		2		7		2	1	2	4	1	2	2	1	1	1	1	1	1	2	1	1	1	2	2	2	2	1	2	2	1	1	3	2	8	11
1	1	8	1	1	22	17.0993	2	1	2	4	1	1	1		3	5	8		2	5	7	4	2	1	1	2	1	2	1	2	1	2	1	1	2	2	2	2	2	1	1	1	1	1	1	1	7	1
1	1	8	1	1	19	17.1468	1	1	3	4	1	1	1	1	3		8		1	3	2	4	1	2	1	1	2	2	1	1	1	2	1	1	1	2	1	2	2	1	1	1	1	1	2	1	7	9
2	2	8	7	7	23	17.17	2	5	2	6	2	3	3		3	3	8		2	3	1	4	1	1	1	2	1	2	2	2	1	2	1	1	1	2	1	1	1	1	2	2	1	1	1	1	7	4
1	1	1	1	1	20	17.2248	2	1	3	6	2	2	1		2		1		1	3	2	4	1	2	1	1	2	2	1	1	1	2	1	1	1	2	2	2	2	1	2	1	2	2	2	1	7	8
1	1	6	1	1	20	17.301	2	1	3	4	1	4	1		3		8		1	5	2	2	2	1	1	1	1	2	1	1	2	2	1	1	2	2	2	2	2	1	2	1	1	1	1	1	3	0
1	1	1	1	1	20.5	17.3134	2	1	3	4	1	1	1		2		1		1	1	3	4	1	2	1	1	2	1	1	1	1	2	1	1	1	2	2	2	2	2	1	1	2	2	2	1	3	8
2	1	1	1	1	20	17.3191	2	1	2	4	1	5	3		3		1		1	5	1	4	2	1	2	1	1	2	1	2	1	2	1	1	2	2	2	1	2	1	2	2	2	2	1	2	10	7
1	1	2	1	1	20	17.4638	1	1	3	8	2	5	4	1	3	4	8		1	1	4	5	2	2	1	1	2	1	1	2	2	2	1	2	2	1	1	2	2	1	2	2	2	1	2	1	6	8
2	1	1	1	1	19	17.4747	2	1	3	3	1	5	1		3	4	8		1	4	4	5	2	2	1	1	2	2	2	2	2	2	1	1	2	2	1	1	2	1	2	1	2	1	3	1	3	15
1	1	1	1	1	20	17.4818	2	1	3	4	1	1	3		3		1		1	2	3	3	1	2	2	1	2	2	1	1	2	2	1	1	1	2	2	2	2	1	1	2	2	2	2	2	8	9
1	1	1	1	1	19	17.5668	2	1	3	4	1	1	1		1		8		1	1	4	4	1	1	1	1	2	1	1	2	1	1	2	1	1	2	2	2	2	1	1	1	2	1	1	1	5	5
1	1	1	1	1	21	17.5781	2	1	3	7	2	3	2		2	5	7		1	1	2	4	1	2	1	1	2	1	1	1	1	2	1	1	1	2	2	2	2	2	2	2	2	1	3	1	6	11
1	1	1	1	1	21	17.5781	2	1	3	4	1	5	3		3		2		1	4	2	5	1	2	1	1	2	2	1	1	2	2	1	1	1	2	2	2	2	1	2	2	2	2	2	1	7	8
1	1	1	1	1	19	17.5781	2	1	3	4	1	3	1		2		2		1	1	3	4	1	2	1	1	2	1	1	1	1	2	1	1	1	2	1	2	2	1	2	1	2	2	3	1	7	14
1	1	3	1	1	21	17.5781	2	1		4	1	3	3		2	5	2		1	1	2	2	2	2	2	1	2	1	1	1	2	2	1	2	2	2	1	2	2	2	2	2	2	2	3	2	8	16
1	1	2	1	1	19	17.6254	2	1	3	5	1	4	3		3		7		1	4	4	4	1	1	2	1	2	2	1	2	1	2	1	1	1	2	1	2	2	1	2	2	2	1	1	2	10	5
1	1	1	1	1	19	17.6309	2	1	3	5	1	2	1		2		3		1	1	3	4	1	1	2	1	2	1	1	1	1	2	1	1	1	2	2	2	2	2	2	1	2	2	1	2	8	4
2	3	8	3	7	21	17.6367	2	1	1	4	1	1	1		4	3	8		2	3	2	3	2	2	2	1	1	2	1	1	2	1	1	1	2	2	2	1	1	1	1	1	1	1	3	2	9	12
1	1	5	1	1	19	17.6471	2	1	3	3	1	2	4		2		4		1	1	2	4	1	1	1	1	1	1	1	1	1	2	1	1	1	2	2	2	2	1	2	2	2	2	1	1	7	2
2	1	5	1	1	20	17.6471	2	5	4	7	2	5	1		3	4	1		3	3	6	7	3	2	2	1	2	2	1	2	2	2	2	1	2	2	2	1	2	1	2	1	2	2	2	2	10	9
2	4	1	1	7	18	17.7096	2	4	1	3	1	1	1		2		6		1	1	6	7	4	1	1	1	2	1	1	2	2	2	1	1	2	2	1	1	1	1	1	1	2	1	1	1	7	5
2	1	1	1	1	25	17.7154	1	1	1	4	1	1	1	1	2	3	7		1	1	2	2	1	2	2	2	2	1	1	1	2	2	2	6	1	2	1	1	2	1	1	1	2	1	2	2	8	8
2	1	7	1	1	23	17.7557	2	5	2	6	2	2	2		4	5	7		3	1	4	5	1	1	1	2	2	1	2	2	2	1	1	4	1	2	1	1	2	1	2	2	1	1	1	1	5	2
1	1	8	1	1	21	17.8465	2	1	3	15	2	3	1		3	4	8		2	1	2	6	2	1	2	1	2	1	2	1	2	2	1	2	2	2	2	2	2	1	2	1	1	1	1	2	8	5
1	1	4	1	1	20	17.898	2	1	3	9	2	1	1		2		2		1	3	1	4	1	2	1	1	2	2	1	2	1	2	1	1	1	1	1	2	2	1	1	1	2	2	3	1	5	17
1	1	6	1	1	18	17.9012	2	1	3	9	2	3	3		3		1		2	1	4	7	1	2	1	1	1	1	2	2	2	2	1	1	1	2	1	2	2	1	2	2	1	2	2	1	6	8
1	1	4	1	1	19	17.9133	2	1	3	6	2	6	3		3		8		1	3	1	4	3	1	1	1	2	2	2	2	1	2	1	1	2	2	1	2	2	1	2	2	2	1	1	1	3	6
1	1	5	1	1	19	17.9282	1	1	3	4	1	2	1	1	3		8		1	3	5	4	2	1	1	1	2	2	1	2	1	2	1	1	2	2	2	2	2	2	2	1	2	1	1	1	5	5
2	1	2	1	1	20	17.9282	2	1	2	6	2	4	2		3	4	1		1	1	1	4	1	1	1	1	1	1	1	2	1	2	1	2	1	2	1	1	2	1	2	2	2	2	1	1	4	7
1	1	8	1	1	20	17.9687	2	1	3	5	1	1	1		3		8		1	3	1	4	2	2	2	1	2	2	1	2	1	2	1	1	2	2	1	2	2	1	1	1	1	1	3	2	8	13
1	1	6	1	1	20	17.9931	2	1	3	8	2	4	2		4		6		1	5	1	4	4	1	2	1	1	2	1	2	1	1	1	1	2	2	1	2	2	1	2	2	1	1	1	3	12	7
1	1	1	1	1	19	18.0199	2	1	2	4	1	5	4		3	4	8		2	4	4	4	2	2	1	1	2	2	1	2	1	2	1	1	2	2	2	2	2	1	2	2	2	1	3	1	5	11
1	1	6	1	1	20	18.026	1	1	2	4	1	1	1	1	3	4	1		1	1	4	5	2	2	1	1	2	1	1	2	2	2	1	1	2	2	2	2	2	1	1	1	1	2	2	1	4	8
2	2	1	1	1	20	18.0427	2	5	2	8	2	4	1		3		8		2	1	4	4	2	2	2	1	1	1	2	2	1	2	1	1	2	2	2	1	1	1	2	1	2	1	3	3	11	18
1	1	3	1	1	22	18.0662	2	1	3	6	2	1	1		1	4	8		2	3	4	4	1	2	2	2	2	2	1	2	1	1	1	2	1	2	1	2	2	1	1	1	2	1	3	2	9	18
1	1	8	1	1	20	18.07	2	1	3	4	1	3	3		3		7		2	1	2	4	1	2	2	1	1	1	1	1	1	2	1	1	1	2	2	2	2	1	2	2	1	1	2	2	8	8
1	1	8	1	1	21	18.1138	2	1	3	6	2	1	1		4		8		1	1	4	5	1	1	1	1	1	1	1	2	2	1	1	3	1	2	1	2	2	1	1	1	1	1	1	1	4	2
1	1	3	1	1	20	18.1312	2	1	3	4	1	3	1		2		1		1	1	2	6	1	2	1	1	2	1	1	1	2	2	1	3	1	2	1	2	2	1	2	1	2	2	2	1	5	9
1	1	1	1	1	22	18.1452	2	1	1	4	1	5	4		3		1		2	5	2	4	4	2	2	2	2	2	1	1	1	2	1	5	2	2	2	2	2	1	2	2	2	2	3	3	16	11
1	1	3	1	1	20	18.1775	2	1	3	6	2	4	2		4	4	8		1	1	2	4	1	1	1	1	2	1	2	1	1	1	1	2	1	2	1	2	2	1	2	2	2	1	1	1	5	6
1	1	3	1	1	20	18.1955	2	1	3	5	1	2	2		1		7		2	2	1	4	2	2	2	1	2	2	1	2	1	1	1	1	2	2	2	2	2	1	2	2	2	1	2	2	10	10
1	1	8	1	1	21	18.2099	2	1	3	5	1	3	1		3		8		1	5	2	4	2	1	2	1	1	2	1	1	1	2	1	1	2	2	1	2	2	2	2	1	1	1	1	3	11	7
2	1	5	1	1	21	18.2547	2	1	2	4	1	1	1		4	5	1		1	1	7	2	1	1	1	1	2	1	1	2	2	1	2	4	1	2	2	1	2	2	1	1	2	2	1	1	2	7
1	1	3	1	1	19	18.2563	2	1	3	5	1	2	3		1		1		1	1	4	4	1	2	2	1	2	1	2	2	1	1	2	1	1	2	1	2	2	1	2	2	2	2	2	2	10	9
1	1	8	1	1	18	18.2689	2	1	3	4	1	1	1		2	5	8		1	3	2	4	1	1	1	1	1	2	1	1	1	2	1	1	1	2	2	2	2	2	1	1	1	1	1	1	5	7
2	1	5	1	1	19	18.2868	2	5	1	5	1	3	3		3	4	7		1	1	1	2	1	2	2	1	2	1	1	2	2	2	2	2	1	2	2	1	2	1	2	2	2	1	2	2	8	9
1	1	2	1	1	19	18.2899	2	1	3	4	1	2	1		4		2		1	1	2	4	1	1	1	1	2	1	1	1	1	1	1	1	1	2	1	2	2	1	2	1	2	2	1	1	4	5
1	1	4	1	1	20	18.2899	2	1	2	4	1	1	1		3		1		2	1	4	5	1	1	1	1	2	1	1	2	2	2	1	1	1	2	2	2	2	1	1	1	2	2	1	1	4	6
1	1	1	1	1	21	18.2899	2	1	3	4	1	3	3		3		8		1	1	5	4	1	1	1	1	2	1	1	2	1	2	2	1	1	2	2	2	2	1	2	2	2	1	1	1	7	4
1	1	5	1	1	18	18.3432	1	1	3	7	2	2	2	1	2	5	7		2	1	3	4	1	1	2	1	2	1	2	1	1	2	1	1	1	2	2	2	2	1	2	2	2	1	1	2	8	7
1	1	5	1	1	18	18.3594	2	1	3	5	1	1	4		3		8		1	1	2	5	2	1	2	1	2	1	1	1	2	2	1	1	2	2	1	2	2	1	1	2	2	1	1	3	12	0
1	1	4	1	1	19	18.3616	2	1	3	4	1	5	1		2	5	1		3	1	2	4	1	1	1	1	2	1	1	1	1	2	2	1	1	2	1	2	2	1	2	1	2	2	1	1	3	4
1	1	8	1	1	19	18.3768	2	1	3	4	1	5	1		2	5	7		1	1	2	4	2	1	2	1	1	1	1	1	1	2	1	1	2	2	2	2	2	1	2	1	1	1	1	2	8	2
2	1	1	1	1	20	18.3768	2	1	2	4	1	3	3		2		8		1	1	6	4	1	1	1	1	1	1	1	2	1	2	2	1	1	2	2	1	2	1	2	2	2	1	1	1	5	6
3	4	4	1	1	18	18.4773	2	1	3	4	1	3	2		4	4	4		1	2	3	2	1	2	2	1	1	2	1	1	2	1	2	1	1	2	2	1	1	1	2	2	2	2	2	3	12	10
1	1	2	1	1	20	18.5132	2	1	3	5	1	6	3		3		8		2	1	1	4	2	2	1	1	1	1	1	2	1	2	1	1	2	2	2	2	2	1	2	2	2	1	2	1	6	10
2	1	8	1	1	25	18.5178	2	4	1	5	1	1	1		1		1		1	1	4	7	2	1	1	2	2	1	1	2	2	1	1	5	2	2	1	1	2	1	1	1	1	2	1	1	3	7
1	1	1	1	1	19	18.5901	2	1	3	4	1	3	3		3		1		1	4	7	6	1	1	2	1	2	2	1	2	2	2	1	1	1	2	2	2	2	1	2	2	2	2	1	2	9	4
1	1	8	1	1	18	18.6122	1	1	3	5	1	1	4	1	2		1		2	4	4	4	1	1	2	1	1	2	1	2	1	2	1	1	1	2	1	2	2	1	1	2	1	2	1	2	9	7
2	1	3	1	1	21	18.6453	2	5	1	8	2	5	2		3		8		1	3	4	4	2	1	1	1	1	2	1	2	1	2	1	1	2	2	1	1	2	1	2	2	2	1	1	1	6	6
1	1	8	1	1	24	18.6851	2	1	3	4	1	2	1		2	4	7		1	1	4	4	1	1	1	2	2	1	1	2	1	2	2	4	1	2	2	2	2	1	2	1	1	1	1	1	4	3
1	1	8	1	1	21	18.7305	1	1	3	4	1	3	1	1	2		8		1	1	4	4	1	2	2	1	2	1	1	2	1	2	1	3	1	2	2	2	2	2	2	1	1	1	3	3	13	18
1	1	3	1	1	19	18.75	2	1	3	6	2	3	3		3	4	1		1	3	1	4	1	1	2	1	1	2	1	2	1	2	1	1	1	2	2	2	2	1	2	2	2	2	1	2	9	7
1	1	3	1	1	18	18.75	2	1	3	4	1	5	1		3		2		1	1	2	2	4	2	2	1	2	1	1	1	2	2	1	1	2	2	1	2	2	1	2	1	2	2	3	2	10	11
1	1	1	1	1	21	18.7883	2	1	3	4	1	5	3		3		1		1	1	3	4	1	1	2	1	1	1	1	1	1	2	1	1	1	2	1	2	2	1	2	2	2	2	1	3	13	4
2	1	5	1	1	22	18.9292	2	5	1	5	1	2	1		2	4	8		1	1	2	5	1	2	2	2	2	1	1	1	2	2	1	4	1	2	2	1	2	1	2	1	2	1	3	2	9	13
2	1	8	1	1	20	18.937	2	1	4	4	1	2	3		1		8		1	1	1	4	1	1	2	1	1	1	1	2	1	1	1	1	1	2	2	1	2	1	2	2	1	1	1	2	9	4
2	4	5	1	1	24	18.937	1	5	2	7	2	3	4	1	3		7		2	3	1	4	2	1	2	2	1	2	1	2	1	2	1	2	2	2	1	1	1	1	2	2	2	1	1	2	9	6
1	1	2	1	1	20	18.9445	2	1	3	7	2	6	4		3		8		1	3	7	4	3	2	2	1	2	2	2	2	1	2	2	1	2	2	1	2	2	1	2	2	2	1	2	3	11	8
1	1	8	1	1	20	18.9517	1	1	3	5	1	1	3	1	3		8		2	4	3	5	1	1	2	1	2	2	1	1	2	2	1	1	1	2	2	2	2	2	1	2	1	1	1	2	8	6
3	1	7	1	1	20	18.9866	1	5	2	4	1	1	1	1	3	4	8		1	3	2	4	1	2	2	1	2	2	1	1	1	2	1	2	1	2	1	1	2	1	1	1	1	1	3	2	8	12
1	1	4	1	1	19	19.0311	2	1	3	6	2	4	5		3		1		1	3	1	4	2	1	1	1	1	2	1	2	1	2	1	1	2	2	2	2	2	1	2	2	2	2	1	1	6	4
1	1	1	1	1	25	19.0311	2	1	2	4	1	4	1		4	4	1		2	1	4	4	1	1	1	2	1	1	1	2	1	1	1	5	1	2	2	2	2	1	2	1	2	2	1	1	5	1
1	1	2	1	1	18	19.047	2	1	3	5	1	5	4		3		1		2	4	4	4	1	1	1	1	1	2	1	2	1	2	1	1	1	2	2	2	2	1	2	2	2	2	1	1	5	4
1	1	6	1	1	20	19.052	2	1	3	6	2	6	2		3	4	8		1	1	4	4	2	1	2	1	1	1	2	2	1	2	1	1	2	2	1	2	2	1	2	2	1	1	1	3	11	6
1	1	1	1	1	22	19.052	2	1	3	6	2	1	1		3		1		1	3	4	4	1	2	2	2	2	2	2	2	1	2	1	3	1	2	1	2	2	1	1	1	2	2	3	3	11	17
2	1	2	1	1	23	19.052	2	1	1	8	2	5	1		2	3	1		2	1	2	4	1	1	2	2	2	1	1	1	1	2	2	4	1	2	1	1	2	1	2	1	2	2	1	2	8	5
1	1	1	1	1	19	19.1001	2	1	3	5	1	3	2		3		2		1	1	4	4	1	1	1	1	2	1	1	2	1	2	1	1	1	2	2	2	2	1	2	2	2	2	1	1	6	0
1	1	3	1	1	22	19.1001	1	1	3	9	2	3	2	1	4	4	1		1	1	4	4	1	2	1	2	2	1	2	2	1	1	1	5	1	2	1	2	2	1	2	2	2	2	2	1	5	9
1	1	3	1	1	21	19.1406	1	1	3	5	1	1	1	1	3		7		1	1	3	2	2	1	1	1	2	1	1	1	2	2	1	1	2	2	2	2	2	1	1	1	2	1	1	1	5	7
1	1	4	1	1	21	19.1406	1	1	3	5	1	1	1	1	3		7		1	1	3	2	2	1	1	1	2	1	1	1	2	2	1	1	2	2	2	2	2	1	1	1	2	1	1	1	5	5
1	1	3	1	1	21	19.2149	1	1	3	5	1	3	3	1	3		1		1	1	5	4	1	1	1	1	2	1	1	2	1	2	1	1	1	2	2	2	2	1	2	2	2	2	1	1	6	5
1	1	3	1	1	20	19.2277	2	1	2	4	1	5	1		3	4	8		1	1	3	3	2	2	2	1	2	1	1	1	2	2	1	1	2	2	2	2	2	1	2	1	2	1	3	3	11	16
1	1	6	1	1	19	19.2336	2	1	3	6	2	3	3		3		7		1	1	4	4	2	1	2	1	1	1	2	2	1	2	1	1	2	2	2	2	2	1	2	2	1	1	1	2	8	4
1	1	7	1	1	20	19.2336	2	1	3	5	1	1	1		3	4	8		1	3	7	4	1	2	1	1	2	2	1	2	1	2	2	1	1	2	2	2	2	1	1	1	1	1	2	1	6	9
1	1	5	1	1	18	19.2336	2	1	3	5	1	2	1		2		6		1	1	7	5	1	1	1	1	2	1	2	2	2	2	2	1	1	2	2	2	2	1	2	1	2	1	1	1	3	3
2	1	3	1	1	22	19.257	2	1	2	4	1	2	1		3	3	1		1	1	4	4	2	1	1	2	2	1	2	2	1	2	2	3	2	2	1	1	2	1	2	1	2	2	1	1	3	4
1	1	8	1	1	20	19.2653	2	1	2	4	1	3	1		3		8		1	3	7	1	2	2	2	1	1	2	1	2	2	2	1	1	2	2	1	2	2	1	2	1	1	1	3	2	8	11
1	1	2	1	1	18	19.2672	2	1	3	4	1	1	2		2		5		4	1	3	2	1	2	2	1	2	1	1	1	2	2	1	1	1	1	1	2	2	1	1	2	2	2	2	3	14	9
1	1	8	1	1	20	19.2894	2	1	3	6	2	2	1		3		8		1	1	1	1	1	2	2	1	2	1	2	2	2	2	1	1	1	2	2	2	2	2	2	1	1	1	2	2	9	10
1	1	7	1	1	19	19.313	2	1	3	6	2	4	3		4		6		2	3	7	4	4	1	2	1	1	2	1	2	1	1	1	1	2	2	2	2	2	1	2	2	1	1	1	2	9	7
2	1	1	1	1	23	19.313	2	5	1	3	1	1	4		2	4	1		1	1	2	7	2	2	2	2	2	1	1	1	2	2	1	5	2	2	2	1	2	1	1	2	2	2	2	2	9	8
1	1	1	1	1	21	19.3213	2	1	3	6	2	2	2		3		6		1	1	7	4	2	1	2	1	1	1	1	2	1	2	1	1	2	2	2	2	2	1	2	2	2	1	1	2	10	7
1	1	3	1	1	21	19.3698	2	1	3	15	2	4	1		3		7		2	3	1	4	2	2	2	1	1	2	2	2	1	2	1	1	2	2	2	2	2	1	2	1	2	1	2	2	8	8
1	1	1	1	1	20	19.3698	2	1	3	4	1	2	1		3	3	1		1	1	4	2	1	1	1	1	1	1	1	2	2	2	1	1	1	2	1	2	2	1	2	1	2	2	1	1	3	3
1	1	2	1	1	19	19.375	2	1	3	5	1	3	1		2		1		1	1	1	1	2	2	1	1	2	1	1	2	2	2	1	1	2	2	1	2	2	2	2	1	2	2	2	1	2	8
1	1	2	1	1	19	19.375	1	1	3	4	1	5	1	2	1		8		1	1	1	4	1	1	1	1	1	1	1	2	1	1	2	1	1	2	1	2	2	2	2	1	2	1	1	1	7	2
1	1	1	1	1	20	19.3772	2	1	3	5	1	1	1		3		8		1	3	2	6	3	1	1	1	1	2	1	1	2	2	1	1	2	2	1	2	2	1	1	1	2	1	1	1	2	1
1	1	1	1	1	19	19.3772	2	1	3	6	2	6	3		3		1		1	3	7	6	2	1	1	1	1	2	1	2	2	2	1	1	2	2	2	2	2	1	2	2	2	2	1	1	5	6
1	1	3	1	1	20	19.4674	2	1	3	5	1	4	3		3		1		1	1	3	4	1	2	2	1	1	1	1	1	1	2	1	1	1	2	2	2	2	1	2	2	2	2	3	2	8	11
2	1	6	1	1	20	19.4708	2	1	2	5	1	3	1		3		3		3	1	2	4	2	2	1	1	1	1	1	1	1	2	1	1	2	2	2	1	2	1	2	1	1	2	2	1	3	9
1	1	1	1	1	20	19.4708	2	1	3	4	1	3	1		3		2		1	3	2	4	1	1	1	1	1	2	1	1	1	2	1	1	1	2	2	2	2	1	2	1	2	2	1	1	5	6
1	1	7	1	1	22	19.4771	2	1	3	5	1	5	2		2	4	8		1	3	2	4	1	2	1	2	2	2	1	1	1	2	2	3	1	2	1	2	2	1	2	2	1	1	2	1	3	8
1	1	6	1	1	21	19.4771	2	1	3	4	1	2	1		3		7		4	1	6	3	1	1	1	1	2	1	1	2	2	2	1	3	1	2	2	2	2	1	2	1	1	1	1	1	7	7
3	1	8	1	1	19	19.487	1	1	1	5	1	1	1	1	3	4	1		1	3	2	4	3	2	2	1	2	2	1	1	1	2	2	1	2	2	1	1	2	1	1	1	1	2	3	2	10	12
1	1	1	1	1	21	19.5312	2	1	3	4	1	5	4		3		1		2	3	2	4	1	2	2	1	1	2	1	1	1	2	1	1	1	2	1	2	2	1	2	2	2	2	2	3	13	8
2	1	2	1	1	19	19.5312	2	1	1	5	1	1	4		3		7		1	1	4	4	1	1	1	1	2	1	1	2	1	2	2	1	1	2	2	1	2	1	1	2	2	1	1	1	7	5
1	1	4	1	1	19	19.5312	2	1	3	4	1	2	1		2	3	8		1	1	2	2	1	2	1	1	2	1	1	1	2	2	1	2	1	2	1	2	2	1	2	1	2	1	3	1	3	11
1	1	1	1	1	24	19.5312	2	1	3	2	1	2	3		2	5	1		2	4	5	4	1	2	2	2	2	2	1	2	1	2	2	4	1	2	2	2	2	1	2	2	2	2	3	2	8	15
1	1	1	1	1	20	19.563	2	1	3	5	1	3	2		3	4	8		1	4	2	2	3	2	2	1	2	2	1	1	2	2	2	1	2	2	1	2	2	1	2	2	2	1	3	2	8	12
2	1	5	1	6	21	19.563	2	5	1	4	1	2	2		3	3	7		1	1	4	4	1	2	1	1	2	1	1	2	1	2	2	3	1	2	1	1	2	1	2	2	2	1	3	1	7	13
1	1	1	1	1	19	19.5707	2	1	3	3	1	1	1		2	3	1		1	1	2	3	1	2	1	1	2	1	1	1	2	2	1	1	1	2	2	2	2	1	1	1	2	2	3	1	7	11
1	1	3	1	1	19	19.5918	2	1	3	4	1	3	3		4		6		2	1	1	4	2	1	1	1	1	1	1	2	1	1	1	1	2	2	2	2	2	1	2	2	2	1	1	1	4	6
1	1	6	1	1	21	19.5918	2	1	3	3	1	6	5		3		8		1	3	1	4	2	1	2	1	1	2	1	2	1	2	1	1	2	2	2	2	2	1	2	2	1	1	1	2	10	6
1	1	2	1	1	18	19.6052	2	1	3	6	2	1	1		2		1		1	5	4	4	1	1	2	1	1	2	2	2	1	2	1	1	1	2	1	2	2	1	1	1	2	2	1	2	10	7
1	1	5	1	1	21	19.6052	2	1	2	4	1	1	1		2		1		1	1	4	4	2	2	2	1	2	1	1	2	1	2	2	1	2	2	1	2	2	1	1	1	2	2	3	2	8	14
2	2	1	5	1	23	19.6123	2	5	2	5	1	2	1		2		6		1	3	2	4	1	2	1	2	1	2	1	1	1	2	1	3	1	2	1	1	1	1	2	1	2	1	2	1	7	9
1	1	1	1	1	20	19.6927	2	1	3	3	1	4	3		3		1		2	5	2	2	2	1	1	1	1	2	1	1	2	2	1	1	2	2	2	2	2	1	2	2	2	2	1	1	7	3
3	4	5	1	1	26	19.721	2	1	3	5	1	2	3		3		6		1	1	1	4	1	1	1	2	1	1	1	2	1	2	1	6	1	2	2	1	1	1	2	2	2	1	1	1	4	6
1	1	7	1	1	21	19.7232	2	1		5	1	4	2		3	4	7		2	1	2	2	2	1	1	1	1	1	1	1	2	2	1	3	2	2	1	2	2	1	2	2	1	1	1	1	6	4
1	1	6	1	1	20	19.7239	2	1	3	8	2	4	2		3	4	6		1	4	7	6	2	2	1	1	2	2	2	2	2	2	1	1	2	2	1	2	2	1	2	2	1	1	2	1	7	9
1	1	1	1	1	21	19.7531	2	1	3	4	1	3	2		4		7		1	3	2	1	1	2	1	1	1	2	1	1	2	1	1	1	1	2	2	2	2	1	2	2	2	1	3	1	7	17
1	1	8	1	1	19	19.7724	2	1	3	5	1	2	2		2		6		1	2	2	4	4	1	1	1	2	2	1	1	1	2	1	1	2	2	1	2	2	1	2	2	1	1	1	1	5	6
2	1	2	1	1	19	19.8141	2	5	1	5	1	3	3		3		1		1	1	5	4	1	1	1	1	2	1	1	2	1	2	1	1	1	2	1	1	2	1	2	2	2	2	1	1	6	3
1	1	4	1	1	23	19.8141	2	1	3	9	2	2	2		4	4	6		1	1	4	4	1	2	1	2	2	1	2	2	1	1	1	5	1	2	1	2	2	1	2	2	2	1	2	1	4	8
1	1	8	1	1	19	19.8177	2	1	3	4	1	6	1		4	4	8		1	1	2	2	2	1	2	1	1	1	1	1	2	1	1	1	2	2	1	2	2	1	2	1	1	1	1	2	10	6
1	1	1	1	1	19	19.9219	2	1	2	7	2	3	5		3		1		2	1	1	1	2	1	1	1	1	1	2	2	2	2	1	1	2	2	2	2	2	1	2	2	2	2	1	1	6	4
1	1	8	1	1	19	19.9219	2	1	3	5	1	1	1		3		7		2	1	2	5	2	2	1	1	2	1	1	1	2	2	1	1	2	2	2	2	2	1	1	1	1	1	2	1	7	8
1	1	4	1	1	20	19.9342	2	1	3	9	2	4	2		2		8		1	2	2	4	4	2	2	1	2	2	2	1	1	2	1	1	2	2	1	2	2	1	2	2	2	1	2	2	10	8
1	4	4	1	1	21	19.9481	2	1	3	5	1	4	4		3		1		1	1	4	4	4	2	1	1	2	1	2	2	1	2	1	1	2	2	2	2	1	2	2	2	2	2	2	1	6	10
1	1	5	1	1	21	19.9481	2	1	3	3	1	6	2		3		7		2	3	4	4	1	2	2	1	2	2	1	2	1	2	1	3	1	2	2	2	2	1	2	2	2	1	3	2	9	12
1	1	6	1	1	21	19.9594	2	1	3	10	2	5	2		3	2	8		1	3	1	4	2	2	2	1	1	2	2	2	1	2	1	1	2	2	1	2	2	1	2	2	1	1	3	3	12	15
1	1	2	1	1	19	19.9599	2	1	3	4	1	5	1		2	4	1		2	1	1	3	1	2	1	1	1	1	1	2	2	2	1	1	1	2	2	2	2	1	2	1	2	2	2	1	7	10
1	1	8	1	1	19	19.9792	2	1	3	6	2	2	1		3		8		1	1	2	1	1	1	2	1	2	1	1	1	2	2	1	1	1	2	1	2	2	1	2	1	1	1	1	2	10	7
1	1	7	1	1	19	20	2	1	3	6	2	4	1		3		7		1	1	2	3	1	1	2	1	2	1	1	1	2	2	1	1	1	2	2	2	2	2	2	1	1	1	1	3	13	7
1	1	2	1	1	20	20.0288	2	1	3	10	2	1	1		3	4	8		1	1	4	5	2	1	1	1	2	1	2	2	2	2	1	1	2	2	1	2	2	1	1	1	2	1	1	1	3	7
1	1	5	1	1	21	20.0288	2	1	3	12	2	1	3		3	4	1		1	1	4	5	2	2	2	1	2	1	2	2	2	2	1	2	2	2	2	2	2	1	1	2	2	2	3	2	8	15
1	1	4	1	1	22	20.0474	1	1	3	5	1	2	1	1	2		7		1	3	2	4	1	2	2	2	1	2	2	1	1	2	1	1	1	2	1	2	2	1	2	1	2	1	2	2	8	9
1	1	6	1	1	22	20.0474	2	1	3	3	1	3	2		4		7		1	1	1	1	1	1	1	2	1	1	1	2	2	1	1	4	1	2	1	2	2	1	2	2	1	1	1	1	5	7
1	1	2	1	1	21	20.061	2	1	1	6	2	5	2		2	5	1		3	3	4	4	3	2	1	1	2	2	2	2	1	2	1	3	2	2	2	2	2	2	2	2	2	2	2	1	4	8
1	1	1	1	1	23	20.0617	2	1	3	3	1	5	1		2		8		1	3	2	4	1	2	1	2	1	2	1	1	1	2	2	1	1	2	2	2	2	1	2	1	2	1	2	1	7	10
1	1	8	1	1	23	20.0617	2	1	3	5	1	5	4		1	2	8		1	1	4	2	1	1	1	2	1	1	1	2	2	1	1	3	1	2	2	2	2	1	2	2	1	1	1	1	5	3
2	4	4	1	1	23	20.0692	1	1	1	7	2	5	2	1	3	4	1		1	5	1	4	2	2	1	2	1	2	2	2	1	2	1	1	2	2	1	1	1	1	2	2	2	2	2	1	6	8
1	1	4	1	1	19	20.0773	1	1	3	4	1	1	1	1	3		7		1	1	1	6	2	2	2	1	2	1	1	2	2	2	1	1	2	2	1	2	2	1	1	1	2	1	2	3	13	9
1	1	3	1	1	23	20.0796	2	1	1	24	2	1	1		2	4	1		3	5	4	4	2	2	2	2	2	2	2	2	1	2	1	3	2	1	1	2	2	1	1	1	2	2	3	2	8	16
2	1	1	1	1	20	20.1348	2	1	2	5	1	2	1		3	5	8		1	1	4	4	2	2	1	1	2	1	2	2	1	2	1	2	2	2	1	1	2	2	2	1	2	1	3	1	6	11
2	1	1	1	1	23	20.1348	2	5	1	3	1	1	3		2	4	1		2	1	6	7	2	2	2	2	2	1	1	2	2	2	1	5	2	2	2	1	2	1	1	2	2	2	2	3	11	8
1	1	7	1	1	18	20.148	2	1	3	4	1	1	3		3		5		1	1	4	4	2	1	2	1	1	1	1	2	1	2	1	1	2	2	1	2	2	1	1	2	1	2	1	2	10	7
1	1	1	1	1	21	20.1562	2	1	3	5	1	5	1		3		8		3	3	2	4	2	1	2	1	2	2	1	1	1	2	1	1	2	2	1	2	2	1	2	1	2	1	1	3	12	7
1	1	1	1	1	21	20.1653	2	1	3	5	1	5	4		3		8		1	3	2	4	3	2	2	1	1	2	1	1	1	2	2	1	2	2	1	2	2	1	2	2	2	1	2	2	8	9
1	1	8	1	1	23	20.1951	2	1	3	4	1	5	4		3	4	8		2	1	7	2	1	1	2	2	2	1	1	2	2	2	2	4	1	2	1	2	2	1	2	2	1	1	1	2	10	5
1	1	1	1	1	22	20.1956	2	1	3	8	2	1	4		3		7		1	3	4	4	1	2	1	2	1	2	1	2	1	2	1	3	1	2	1	2	2	1	1	2	2	1	2	1	5	8
1	1	3	1	1	21	20.1995	2	1	3	5	1	3	3		4		4		1	1	7	4	4	1	1	1	1	1	1	2	1	1	1	1	2	2	2	2	2	1	2	2	2	2	1	1	7	1
1	1	6	1	1	19	20.202	2	1	3	6	2	4	3		4		6		1	1	1	1	4	2	2	1	1	1	1	2	2	1	1	1	2	2	2	2	2	1	2	2	1	1	2	2	10	10
2	2	3	6	1	21	20.202	1	1	3	4	1	6	3	1	3		8		1	3	1	4	2	1	2	1	1	2	1	2	1	2	1	1	2	2	2	1	1	1	2	2	2	1	1	3	15	4
1	1	1	1	1	18	20.202	2	1	3	5	1	5	1		3	4	8		1	1	2	6	3	1	1	1	1	1	1	1	2	2	1	1	2	2	2	2	2	1	2	1	2	1	1	1	4	2
1	1	1	1	1	19	20.202	2	1	3	5	1	5	1		2		1		1	1	3	3	1	2	2	1	1	1	1	1	2	2	1	1	1	2	1	2	2	1	2	1	2	2	2	2	9	9
2	1	4	1	6	27	20.202	2	1	4	9	2	1	2		4		4		2	1	1	4	1	2	2	2	1	1	1	2	1	1	2	4	1	2	1	1	2	2	1	2	2	2	3	2	9	11
1	1	7	1	1	25	20.202	2	1	3	3	1	3	1		3		1		1	1	3	2	1	2	1	2	1	1	1	1	2	2	1	6	1	2	1	2	2	2	2	1	1	2	2	1	6	9
1	1	8	1	1	22	20.227	2	1	3	6	2	2	2		4	4	8		1	1	4	5	1	1	1	2	1	1	1	2	2	1	1	2	1	2	1	2	2	1	2	2	1	1	1	1	4	5
1	1	5	1	1	21	20.2362	2	1	3	4	1	1	1		2		5		1	1	4	4	1	1	2	1	2	1	1	2	1	2	2	3	1	2	1	2	2	1	1	1	2	2	1	2	8	3
1	1	1	1	1	21	20.2395	2	1	3	6	2	5	3		3		8		2	3	1	4	2	1	1	1	1	2	1	2	1	2	1	1	2	2	2	2	2	1	2	2	2	1	1	1	7	1
1	1	1	1	1	22	20.2449	2	1	3	13	2	1	1		3		7		1	3	2	4	2	2	1	2	1	2	2	1	1	2	1	1	2	2	1	2	2	2	1	1	2	1	2	1	6	9
2	1	8	1	1	22	20.2848	2	5	4	8	2	4	3		4		8		1	1	1	1	1	2	1	2	1	1	2	2	2	1	1	1	1	2	2	1	2	1	2	2	1	1	3	1	6	11
1	1	5	1	1	21	20.3103	2	1	3	3	1	1	1		2		1		1	1	4	4	1	2	2	1	2	1	1	2	1	2	2	3	1	2	1	2	2	1	1	1	2	2	2	2	9	8
2	1	2	1	1	21	20.3125	2	4	2	7	2	4	3		3	3	1		1	3	1	4	1	2	2	1	1	2	1	2	1	2	1	1	1	2	1	1	2	1	2	2	2	2	2	2	10	10
2	1	8	1	1	26	20.3704	2	5	2	4	1	3	1		3		1		1	1	2	4	1	1	1	2	1	1	1	1	1	2	1	6	1	2	1	1	2	1	2	1	1	2	1	1	4	3
2	2	8	1	1	24	20.3981	2	1	2	5	1	5	1		3		8		1	3	4	4	3	1	1	2	2	2	1	2	1	2	1	1	2	2	2	1	1	2	2	1	1	1	1	1	5	5
1	1	1	1	1	19	20.4294	2	1	3	9	2	1	1		2		1		1	5	3	3	1	2	1	1	2	2	2	1	2	2	1	1	1	2	1	2	2	1	1	1	2	2	3	1	3	18
2	2	5	5	1	21	20.4382	1	4	2	9	2	2	2	1	3		5		1	1	2	4	1	1	2	1	1	1	2	1	1	2	1	4	1	2	2	1	1	1	2	2	2	2	1	3	12	7
1	1	5	1	1	19	20.4417	2	1	3	11	2	2	2		3	4	4		1	1	1	1	2	1	1	1	2	1	2	2	2	2	1	1	2	2	1	2	2	1	2	2	2	2	1	1	6	5
1	1	1	1	1	20	20.4444	2	1	3	3	1	4	1		3		1		1	1	2	6	2	2	2	1	2	1	1	1	2	2	1	1	2	2	2	2	2	2	2	1	2	2	3	3	15	18
1	1	8	1	1	23	20.4444	2	1	3	4	1	2	1		4		8		3	3	4	5	2	1	1	2	2	2	1	2	2	1	1	5	2	2	2	2	2	2	2	1	1	1	1	1	6	6
1	1	1	1	1	20	20.4491	2	1	3	5	1	5	1		3		1		2	3	2	4	1	1	2	1	2	2	1	1	1	2	2	1	1	2	2	2	2	1	2	1	2	2	1	3	11	7
1	1	5	1	1	19	20.4491	2	1	3	4	1	1	1		3	4	7		1	1	3	4	3	2	2	1	1	1	1	1	1	2	1	1	2	2	1	2	2	1	1	1	2	1	3	2	9	16
1	1	5	1	1	20	20.4491	2	1	3	6	2	3	2		3		7		2	3	4	4	2	2	2	1	1	2	1	2	1	2	1	1	2	2	1	2	2	1	2	2	2	1	2	2	9	8
1	1	8	1	1	24	20.4783	2	1	3	4	1	6	1		1	5	6		1	3	5	4	1	1	1	2	1	2	1	2	1	1	1	5	1	2	1	2	2	2	2	1	1	1	1	1	6	6
1	1	4	1	1	24	20.4792	2	1	3	5	1	1	1		2		1		3	1	7	4	1	1	1	2	1	1	2	2	1	2	1	4	1	2	2	2	2	1	1	1	2	2	1	1	6	1
2	2	5	1	7	20	20.4938	2	5	4	4	1	1	2		2		1		1	3	4	5	1	1	1	1	2	2	1	2	2	2	1	3	1	2	1	1	1	1	1	2	2	2	1	1	5	1
1	1	3	1	1	20	20.5049	2	1	3	5	1	5	1		3	4	8		1	1	3	3	2	1	1	1	2	1	1	1	2	2	1	1	2	2	1	2	2	1	2	1	2	1	1	1	6	1
3	4	3	1	1	24	20.5151	2	1	1	3	1	3	1		1		8		1	3	4	2	2	1	1	2	1	2	1	2	2	1	2	1	2	2	2	1	1	1	2	1	2	1	1	1	4	2
2	1	6	1	1	23	20.5191	2	1	2	8	2	2	3		4		8		1	1	2	4	2	1	2	2	1	1	2	1	1	1	1	5	2	2	2	1	2	1	2	2	1	1	1	2	9	2
1	1	2	1	1	21	20.5349	2	1	3	7	2	3	1		4	4	7		1	1	1	1	1	2	2	1	1	1	2	2	2	1	1	2	1	2	2	2	2	1	2	1	2	1	2	3	15	8
2	1	7	1	1	21	20.5646	2	1	1	5	1	6	2		3		7		1	1	4	5	1	2	1	1	2	1	2	2	2	2	1	1	1	2	1	1	2	1	2	2	1	1	2	1	6	10
1	1	8	1	1	18	20.5646	2	1	3	6	2	1	1		2		8		3	1	7	5	1	1	1	1	2	1	1	2	2	2	1	1	1	2	1	2	2	1	1	1	1	1	1	1	5	4
2	1	4	1	1	21	20.5693	2	1	2	4	1	3	1		3	3	8		2	1	4	4	2	1	2	1	2	1	2	2	1	2	2	3	2	2	1	1	2	1	2	1	2	1	1	2	8	2
1	1	3	1	1	21	20.5714	2	1	3	7	2	4	1		3		1		1	3	1	4	2	1	1	1	1	2	2	2	1	2	1	1	2	2	1	2	2	1	2	1	2	2	1	1	4	4
1	1	7	1	1	22	20.5942	2	1	3	5	1	5	4		3		7		1	3	1	4	2	1	1	2	1	2	1	2	1	2	1	1	2	2	2	2	2	1	2	2	1	1	1	1	6	1
1	1	2	1	1	20	20.5942	2	1	3	4	1	5	3		2		2		1	2	1	2	1	2	1	1	1	2	1	2	2	2	1	1	1	2	2	2	2	1	2	2	2	2	3	1	6	14
1	1	6	1	1	20	20.6309	2	1	3	6	2	5	2		4		1		1	1	2	4	4	1	1	1	1	1	1	1	1	1	1	1	2	2	1	2	2	2	2	2	1	2	1	1	4	6
2	1	8	2	1	25	20.679	1	5	4	5	1	5	3	1	4	3	6		1	3	2	4	2	2	2	2	1	2	1	1	1	1	1	5	2	2	1	1	2	1	2	2	1	1	3	3	11	12
1	1	2	1	1	23	20.6905	2	1	3	4	1	2	2		2	4	1		1	1	2	2	1	1	2	2	2	1	1	1	2	2	2	4	1	2	2	2	2	1	2	2	2	2	1	3	13	6
1	1	8	1	1	19	20.7008	2	1	3	4	1	3	2		3		8		1	1	4	5	3	2	2	1	1	1	1	2	2	2	1	1	2	2	1	2	2	1	2	2	1	1	2	3	11	10
1	1	3	1	1	23	20.7031	2	1	2	6	2	2	1		4	4	2		1	1	1	4	1	1	1	2	2	1	1	2	1	1	2	4	1	2	2	2	2	1	2	1	2	2	1	1	7	7
1	1	7	1	1	19	20.7476	2	1	3	6	2	5	1		4		7		1	1	2	4	1	1	1	1	1	1	1	1	1	1	1	1	1	2	2	2	2	1	2	1	1	1	1	1	7	4
1	1	4	1	1	20	20.7476	2	1	3	4	1	5	4		3	5	1		1	1	3	4	1	2	2	1	1	1	1	1	1	2	1	1	1	2	1	2	2	1	2	2	2	2	2	2	9	9
1	1	6	1	1	20	20.7476	2	1	3	4	1	3	2		3		1		1	1	4	4	1	1	1	1	1	1	1	2	1	2	1	1	1	2	1	2	2	1	2	2	1	2	1	1	6	4
1	1	6	1	1	21	20.7612	2	1	3	3	1	6	5		3		7		1	3	1	4	2	1	2	1	1	2	1	2	1	2	1	1	2	2	2	2	2	1	2	2	1	1	1	3	11	6
1	1	2	1	1	20	20.7612	2	1	3	4	1	3	2		2		8		1	1	2	6	1	2	1	1	1	1	1	1	2	2	1	1	1	2	1	2	2	1	2	2	2	1	2	1	7	9
1	1	7	1	1	18	20.7756	2	1	3	3	1	5	5		3		7		1	4	2	4	3	2	2	1	2	2	1	1	1	2	1	1	2	2	2	2	2	1	2	2	1	1	3	2	8	11
1	1	7	1	1	21	20.8117	2	1	3	4	1	5	4		3		7		1	1	4	5	1	2	1	1	2	1	1	2	2	2	2	1	1	2	1	2	2	1	2	2	1	1	3	1	4	12
1	1	8	1	1	22	20.8117	2	1	3	5	1	2	1		1	4	8		1	3	1	4	1	1	1	2	2	2	2	2	1	1	1	2	1	2	1	2	2	1	2	1	1	1	1	1	7	5
1	1	4	1	1	20	20.8117	2	1	1	6	2	4	3		3	4	4		2	1	2	4	1	1	2	1	2	1	2	1	1	2	1	2	1	2	1	2	2	1	2	2	2	2	1	2	10	6
1	1	1	1	1	21	20.8117	2	1	3	4	1	6	1		4	4	1		2	3	3	4	1	2	2	1	1	2	1	1	1	1	1	3	1	2	2	2	2	1	2	1	2	2	2	2	8	9
1	1	8	1	1	19	20.813	2	1	3	4	1	4	5		3		7		1	1	2	4	1	2	2	1	2	1	1	1	1	2	1	1	1	2	2	2	2	1	2	2	1	1	3	2	10	14
2	1	3	1	1	23	20.813	2	1	1	4	1	1	1		2	4	8		1	1	6	7	1	1	2	2	2	1	1	2	2	2	2	4	1	2	1	1	2	1	1	1	2	1	1	2	9	7
1	1	4	1	1	19	20.83	2	1	3	7	2	3	2		3	5	5		1	1	3	4	1	1	1	1	2	1	1	1	1	2	1	1	1	2	1	2	2	2	2	2	2	2	1	1	6	4
1	1	2	1	1	19	20.8889	2	1	3	7	2	4	1		2	5	2		2	1	2	3	1	2	2	1	1	1	2	1	2	2	1	1	1	2	2	2	2	2	2	1	2	2	2	2	9	8
2	1	6	1	5	26	20.9298	2	1	2	3	1	3	1		3	2	6		1	1	4	4	1	1	1	2	1	1	1	2	1	2	1	5	1	2	1	1	2	1	2	1	1	1	1	1	3	7
1	1	1	1	1	18	20.9366	2	1	3	4	1	3	2		3		4		2	4	3	4	1	1	1	1	2	2	1	1	1	2	1	1	1	2	1	2	2	1	2	2	2	2	1	1	5	7
1	1	5	1	1	21	20.9366	2	1	3	8	2	5	3		3		5		1	1	4	4	2	1	2	1	2	1	1	2	1	2	1	1	2	2	1	2	2	1	2	2	2	2	1	2	10	5
2	1	4	1	1	25	20.9366	2	1	2	5	1	2	3		4	4	7		2	1	1	1	1	1	1	2	2	1	1	2	2	1	2	4	1	2	2	1	2	1	2	2	2	1	1	1	6	4
1	1	8	1	1	24	20.9572	2	1	3	5	1	2	1		3	4	8		1	3	4	4	3	2	2	2	1	2	1	2	1	2	1	1	2	2	2	2	2	1	2	1	1	1	3	2	10	18
1	1	7	1	1	20	20.9678	2	1	3	7	2	3	3		3	4	7		1	3	4	4	3	1	1	1	2	2	1	2	1	2	1	1	2	2	2	2	2	1	2	2	1	1	1	1	7	4
1	1	2	1	1	19	20.984	2	1	3	5	1	4	3		3		1		1	4	4	4	1	1	1	1	1	2	1	2	1	2	1	1	1	2	1	2	2	1	2	2	2	2	1	1	6	7
1	1	7	1	1	21	20.9877	2	1	3	4	1	3	3		2	4	8		1	1	3	4	3	1	1	1	1	1	1	1	1	2	1	1	2	2	1	2	2	1	2	2	1	1	1	1	6	6
2	1	3	1	1	22	20.9877	2	1	3	12	2	2	1		4		2		2	3	2	4	1	1	2	2	1	2	2	1	1	1	1	2	1	2	1	1	2	1	2	1	2	2	1	2	8	4
3	1	4	1	1	21	20.9941	2	1	1	4	1	3	3		3	3	1		1	1	4	5	1	2	1	1	2	1	1	2	2	2	1	2	1	2	1	1	2	1	2	2	2	2	3	1	6	11
1	1	4	1	1	20	21.0498	1	1	3	5	1	5	4	1	3		8		1	1	5	6	3	1	1	1	1	1	1	2	2	2	2	1	2	2	2	2	2	1	2	2	2	1	1	1	5	5
1	1	3	1	1	25	21.0498	2	1	3	5	1	5	3		4	3	1		1	3	4	4	1	1	1	2	1	2	1	2	1	1	1	5	1	2	1	2	2	1	2	2	2	2	1	1	4	5
1	1	1	1	1	21	21.0517	2	1	3	4	1	4	3		2		1		1	1	7	4	1	2	1	1	2	1	1	2	1	2	1	1	1	2	2	2	2	2	2	2	2	2	3	1	3	14
1	1	4	1	1	19	21.0772	2	1	3	2	1	3	3		3	4	1		1	1	3	3	2	2	2	1	2	1	1	1	2	2	1	1	2	2	2	2	2	1	2	2	2	2	2	2	8	8
1	1	5	1	1	21	21.0937	2	1	3	5	1	5	1		2	5	1		1	4	4	4	1	1	1	1	2	2	1	2	1	2	2	3	1	2	1	2	2	1	2	1	2	2	1	1	3	4
1	1	3	1	1	22	21.0937	2	1	3	4	1	5	4		2		7		2	1	2	4	1	2	1	2	2	1	1	1	1	2	2	4	1	2	2	2	2	1	2	2	2	1	2	1	2	10
1	1	7	1	1	20	21.0962	2	1		4	1	3	1		3	4	1		1	1	3	3	3	1	1	1	2	1	1	1	2	2	2	1	2	2	1	2	2	1	2	1	1	2	1	1	6	4
1	1	8	1	1	20	21.1109	2	1	3	7	2	5	3		3	4	7		1	1	1	4	3	1	1	1	2	1	2	2	1	2	1	1	2	2	1	2	2	1	2	2	1	1	1	1	4	3
2	1	8	1	1	21	21.1327	2	5	2	4	1	2	1		3	3	7		3	3	2	4	1	1	2	1	1	2	1	1	1	2	1	3	1	2	2	1	2	1	2	1	1	1	1	2	8	2
1	1	6	1	1	19	21.1389	2	1	3	6	2	2	1		2	4	6		1	3	2	4	1	2	2	1	1	2	2	1	1	2	1	1	1	2	1	2	2	1	2	1	1	1	2	2	8	9
2	1	3	1	1	18	21.142	2	5	1	4	1	6	1		2		7		1	1	2	2	1	2	1	1	1	1	1	1	2	2	1	1	1	2	1	1	2	1	2	1	2	1	3	1	6	11
1	1	3	1	1	18	21.1463	2	1	3	4	1	5	1		3		6		1	3	1	4	2	2	1	1	1	2	1	2	1	2	1	1	2	2	2	2	2	1	2	1	2	1	2	1	5	8
1	1	3	1	1	18	21.1914	2	1	3	3	1	1	2		2		2		1	1	4	4	1	1	2	1	2	1	1	2	1	2	1	1	1	2	1	2	2	1	1	2	2	2	1	2	8	7
2	1	8	1	1	19	21.1927	2	1	3	4	1	5	4		3	4	1		1	4	3	5	2	1	2	1	2	2	1	1	2	2	1	1	2	2	1	1	2	1	2	2	1	2	1	2	8	6
2	2	3	1	7	24	21.1927	2	5	1	4	1	3	3		3		4		1	3	4	4	1	1	2	2	1	2	1	2	1	2	1	4	1	2	1	1	1	1	2	2	2	2	1	3	14	7
1	1	3	1	1	20	21.2183	2	1	3	4	1	3	2		3		1		1	4	4	5	2	2	2	1	2	2	1	2	2	2	1	1	2	2	1	2	2	1	2	2	2	2	2	2	8	8
1	1	2	1	1	19	21.2228	2	1	3	4	1	2	2		4		1		3	1	3	4	1	1	2	1	1	1	1	1	1	1	1	1	1	2	2	2	2	1	2	2	2	2	1	2	9	2
1	1	8	1	1	22	21.2245	2	1	3	4	1	6	1		3		8		1	3	4	4	2	1	1	2	1	2	1	2	1	2	1	1	2	2	2	2	2	1	2	1	1	1	1	1	7	7
2	2	8	7	1	18	21.2245	2	1	2	6	2	5	1		3		8		1	2	7	4	3	2	1	1	1	2	2	2	1	2	1	1	2	2	2	1	1	1	2	1	1	1	2	1	7	9
2	2	1	1	1	22	21.2245	1	1	1	4	1	1	2	1	2		1		2	4	6	7	1	2	2	2	1	2	1	2	2	2	2	4	1	2	2	1	1	1	1	2	2	2	3	3	12	16
2	1	4	1	1	22	21.2279	2	1	1	3	1	1	1		2		1		1	1	3	3	1	1	1	2	2	1	1	1	2	2	1	4	1	2	1	1	2	1	1	1	2	2	1	1	3	7
1	1	6	1	1	19	21.2585	1	1	3	4	1	3	2	1	1	5	8		1	1	1	4	2	1	2	1	1	1	1	2	1	1	1	1	2	2	2	2	2	2	2	2	1	1	1	2	8	0
1	1	4	1	1	22	21.2585	2	1	3	8	2	1	1		4	5	7		1	1	2	2	1	1	1	2	2	1	1	1	2	1	1	5	1	2	1	2	2	1	1	1	2	1	1	1	3	6
1	1	5	1	1	20	21.2781	2	1	3	4	1	1	1		3		1		2	1	4	4	1	1	2	1	2	1	1	2	1	2	1	1	1	2	2	2	2	1	1	1	2	2	1	2	10	7
1	1	6	1	1	21	21.3039	2	1	3	5	1	6	3		3		7		2	3	1	4	2	2	2	1	1	2	1	2	1	2	1	1	2	2	2	2	2	1	2	2	1	1	2	3	12	8
1	1	5	1	1	18	21.3039	2	1	3	4	1	4	5		3		8		2	1	7	2	2	1	1	1	2	1	1	2	2	2	1	1	2	2	1	2	2	1	2	2	2	1	1	1	5	5
2	1	6	1	1	22	21.3068	2	1	2	5	1	1	1		3		8		1	1	4	4	3	2	2	2	1	1	1	2	1	2	1	2	2	1	2	1	2	1	1	1	1	1	3	3	12	14
1	1	1	1	1	19	21.3333	1	1	3	5	1	2	4	1	3		1		1	3	2	4	1	2	2	1	2	2	1	1	1	2	1	1	1	2	2	2	2	1	2	2	2	2	2	2	8	9
2	1	1	1	1	25	21.3382	1	5	1	3	1	2	2	1	2		1		1	1	4	3	1	2	2	2	2	1	1	2	2	2	1	6	1	2	1	1	2	1	2	2	2	2	2	3	11	10
2	2	5	6	1	23	21.3578	1	5	1	4	1	1	1	2	2		5		1	1	2	4	1	1	2	2	1	1	1	1	1	2	2	5	1	2	1	1	1	1	1	1	2	2	1	3	11	5
1	1	2	1	1	18	21.3593	2	1	3	4	1	1	3		3		4		1	1	2	2	1	2	1	1	2	1	1	1	2	2	1	1	1	2	1	2	2	1	1	2	2	2	3	1	4	16
2	1	1	1	1	20	21.3593	2	1	1	3	1	4	5		3		1		2	1	2	2	1	1	2	1	2	1	1	1	2	2	1	1	1	2	1	1	2	1	2	2	2	2	1	3	11	7
1	1	8	1	1	20	21.3593	2	1	2	4	1	3	3		4		8		1	1	3	3	4	1	1	1	2	1	1	1	2	1	1	1	2	2	2	2	2	1	2	2	1	1	1	1	3	3
1	1	7	1	1	21	21.3859	2	1	3	5	1	3	2		3	4	7		1	3	1	4	1	2	1	1	1	2	1	2	1	2	1	1	1	2	1	2	2	1	2	2	1	1	2	1	7	9
1	1	8	1	1	21	21.4286	2	1	3	5	1	1	1		2		7		1	1	2	2	1	1	2	1	2	1	1	1	2	2	1	4	1	2	2	2	2	1	1	1	1	1	1	2	9	7
1	1	5	1	1	18	21.4692	2	1	3	5	1	3	2		3		5		1	1	2	4	1	2	2	1	1	1	1	1	1	2	1	1	1	2	1	2	2	1	2	2	2	2	2	2	10	9
1	1	8	1	1	25	21.4692	2	1	3	7	2	6	1		4	4	8		1	1	2	4	2	1	1	2	1	1	2	1	1	1	1	6	2	2	1	2	2	1	2	1	1	1	1	1	7	2
1	1	5	1	1	19	21.4844	2	1	3	4	1	6	2		2	4	1		1	1	2	2	3	1	2	1	2	1	1	1	2	2	2	1	2	2	2	2	2	1	2	2	2	2	1	2	10	7
2	2	8	1	1	21	21.4844	2	1	3	5	1	3	2		2		8		1	3	4	4	1	1	1	1	1	2	1	2	1	2	2	1	1	2	2	1	1	1	2	2	1	1	1	1	6	2
1	1	3	1	1	19	21.4844	2	1	3	4	1	2	1		2		7		1	1	4	4	2	1	1	1	2	1	1	2	1	2	1	1	2	2	1	2	2	1	2	1	2	1	1	1	7	6
1	1	4	1	1	19	21.4844	2	1	3	5	1	3	1		3	4	8		1	1	7	4	2	2	1	1	2	1	1	2	1	2	1	1	2	2	1	2	2	1	2	1	2	1	3	1	4	16
1	1	8	1	1	22	21.4844	2	1	2	4	1	2	1		3		8		1	3	4	4	4	1	2	2	1	2	2	2	1	2	1	6	2	2	2	2	2	1	2	1	1	1	1	3	12	5
1	1	4	1	1	22	21.4903	1	1	3	9	2	2	3	1	3		2		2	1	4	5	2	2	1	2	2	1	2	2	2	2	1	2	2	2	2	2	2	1	2	2	2	2	3	1	7	14
1	1	8	1	1	20	21.5139	2	1	3	10	2	2	2		3		1		1	4	4	4	1	2	1	1	2	2	2	2	1	2	1	3	1	2	2	2	2	1	2	2	1	2	2	1	5	9
1	1	1	1	1	20	21.5699	2	1	3	5	1	1	1		2	5	1		1	1	4	4	2	1	1	1	2	1	2	2	1	2	2	1	2	2	2	2	2	2	1	1	2	2	1	1	7	3
1	1	5	1	1	19	21.6049	2	1		3	1	6	3		3		7		2	4	2	4	1	2	1	1	1	2	1	1	1	2	1	1	1	2	2	2	2	1	2	2	2	1	2	1	4	10
1	1	2	1	1	21	21.6049	2	1	3	4	1	4	3		3		6		2	1	3	1	1	1	1	1	1	1	1	1	2	2	1	1	1	2	2	2	2	1	2	2	2	1	1	1	5	5
1	1	1	1	1	19	21.6049	2	1	3	4	1	3	2		3		1		1	1	3	3	1	1	2	1	1	1	2	1	2	2	1	1	1	2	1	2	2	1	2	2	2	2	1	2	8	6
1	1	7	1	1	19	21.6049	2	1	3	4	1	1	2		2		8		1	1	7	4	1	1	1	1	1	1	1	2	1	2	1	1	1	2	1	2	2	1	1	2	1	1	1	1	7	7
4	1	1	1	1	25	21.6049	2		3	4	1	6	4		1		1		1	1	2	4	2	2	2	2	1	1	1	1	1	1	1	4	2	1	1	1	2	1	2	2	2	2	3	3	12	21
1	1	1	1	1	25	21.6049	2	1	2	4	1	6	3		1		1		3	1	2	4	2	2	2	2	1	1	2	1	1	1	1	4	2	1	1	2	2	2	2	2	2	2	3	2	9	13
2	1	8	1	7	22	21.6333	1	5	2	4	1	3	1	1	4	3	8		1	1	4	5	2	1	1	2	1	1	1	2	2	1	1	3	2	2	1	1	2	1	2	1	1	1	1	1	3	5
1	1	2	1	1	21	21.6441	2	1	3	5	1	5	1		3	4	2		2	3	4	4	3	1	2	1	2	2	2	2	1	2	2	1	2	2	1	2	2	1	2	1	2	2	1	2	9	5
1	1	4	1	1	21	21.6441	2	1	3	5	1	3	2		2		3		1	1	7	4	1	2	1	1	1	1	1	2	1	2	2	3	1	2	1	2	2	1	2	2	2	2	2	1	5	9
1	1	3	1	1	20	21.6713	2	1	3	5	1	4	1		3		1		1	3	1	4	2	1	1	1	1	2	1	2	1	2	1	1	2	2	2	2	2	1	2	1	2	2	1	1	4	6
1	1	8	1	1	19	21.7181	2	1	3	6	2	3	2		2		8		2	1	2	5	1	1	1	1	1	1	1	1	2	2	1	1	1	2	1	2	2	1	2	2	1	1	1	1	4	5
1	1	8	1	1	24	21.7181	2	1	2	20	2	5	2		4	3	8		2	3	4	4	2	2	1	2	1	2	2	2	1	1	1	3	2	2	1	2	2	1	2	2	1	1	2	1	7	8
1	1	3	1	1	24	21.7181	2	1	3	4	1	2	1		2		1		1	1	4	4	1	2	1	2	1	1	1	2	1	2	1	5	1	2	1	2	2	1	2	1	2	2	2	1	4	9
1	1	5	1	1	19	21.7555	2	1	3	5	1	3	2		3		7		1	5	4	4	2	2	1	1	2	2	1	2	1	2	1	1	2	2	2	2	2	1	2	2	2	1	2	1	3	9
1	1	8	1	1	20	21.7738	2	1	3	6	2	4	2		3		7		1	1	7	5	1	2	1	1	1	1	1	2	2	2	1	1	1	2	1	2	2	2	2	2	1	1	3	1	4	12
1	1	8	1	1	20	21.7742	2	1	3	3	1	3	3		2		7		1	4	3	3	1	2	2	1	2	2	1	1	2	2	1	1	1	2	1	2	2	2	2	2	1	1	2	3	13	8
1	1	4	1	1	19	21.7778	2	1	3	5	1	3	2		3	5	7		1	3	2	4	2	2	2	1	2	2	1	1	1	2	1	1	2	2	1	2	2	2	2	2	2	1	2	2	8	10
1	1	2	1	1	21	21.7778	2	1	2	4	1	5	3		3		1		1	5	2	2	1	2	2	1	2	2	1	1	2	2	1	1	1	2	2	2	2	1	2	2	2	2	3	2	8	11
2	1	7	1	1	21	21.7865	1	1	2	4	1	2	1	1	3		1		1	3	7	4	1	1	1	1	2	2	1	2	1	2	1	1	1	2	1	1	2	1	2	1	1	2	1	1	6	6
1	1	1	1	1	30	21.7993	2	1	3	5	1	6	2		2	4	8		1	1	1	4	2	2	1	2	2	1	1	2	1	2	2	4	2	2	1	2	2	1	2	2	2	1	3	1	5	18
1	1	5	1	7	19	21.83	2	1	3	4	1	4	3		3	4	6		2	1	3	3	1	1	2	1	2	1	1	1	2	2	1	1	1	2	1	2	2	1	2	2	2	1	1	2	9	6
2	1	2	1	1	24	21.83	1	5	1	4	1	1	1	1	2		2		1	1	7	4	1	2	1	2	2	1	1	2	1	2	1	4	1	2	1	1	2	1	1	1	2	2	2	1	3	9
1	1	8	1	1	23	21.83	2	1	3	2	1	3	1		4	4	8		1	3	7	4	1	1	1	2	1	2	1	2	1	1	1	5	1	2	1	2	2	1	2	1	1	1	1	1	3	2
2	1	1	1	1	24	21.8724	2	1	1	4	1	1	1		4	3	4		1	1	3	4	2	1	1	2	2	1	1	1	1	1	1	6	2	2	1	1	2	1	1	1	2	2	1	1	3	7
1	1	8	1	1	19	21.875	2	1	3	4	1	3	1		3		8		1	3	7	4	3	1	1	1	2	2	1	2	1	2	1	1	2	2	2	2	2	1	2	1	1	1	1	1	3	0
2	1	4	1	1	23	21.8776	2	1	2	6	2	3	3		3		7		1	1	7	4	1	1	2	2	1	1	2	2	1	2	1	4	1	2	2	1	2	1	2	2	2	1	1	2	8	5
2	4	1	1	1	22	21.8871	2	1	2	9	2	6	1		3	3	8		1	2	4	7	2	2	1	2	1	2	2	2	2	2	1	2	2	2	2	1	1	1	2	1	2	1	2	1	7	10
1	1	5	1	1	21	21.9261	2	1	3	5	1	3	3		3	4	7		2	3	1	2	1	1	1	1	1	2	1	2	2	2	1	1	1	2	2	2	2	1	2	2	2	1	1	1	6	5
2	3	7	4	7	23	21.9363	1	5	2	4	1	2	3	1	3		7		2	3	2	4	1	2	1	2	1	2	1	1	1	2	1	3	1	2	1	1	1	1	2	2	1	1	2	1	6	10
1	1	5	1	1	19	21.9525	2	1	3	5	1	1	1		3		8		2	1	4	4	2	2	1	1	1	1	1	2	1	2	1	1	2	2	1	2	2	1	1	1	2	1	2	1	3	8
1	1	3	1	1	21	21.9671	2	1	3	4	1	2	2		2		8		2	4	3	6	1	2	2	1	1	2	1	1	2	2	1	1	1	2	2	2	2	2	2	2	2	1	2	2	10	8
1	1	7	1	1	19	21.9713	2	1	3	4	1	5	2		4	3	7		1	1	4	4	1	2	1	1	1	1	1	2	1	1	1	1	1	2	1	2	2	1	2	2	1	1	2	1	3	8
1	1	6	1	1	22	21.9713	2	1	3	4	1	3	2		4		1		2	1	4	2	1	1	1	2	1	1	1	2	2	1	1	3	1	2	2	2	2	1	2	2	1	2	1	1	6	1
1	1	2	1	1	20	22.0386	2	1	3	6	2	3	3		4	4	5		1	5	1	4	1	1	2	1	1	2	1	2	1	1	1	1	1	2	2	2	2	1	2	2	2	2	1	3	11	6
2	1	4	1	1	23	22.0386	1	1	2	6	2	2	2	1	3		6		1	3	2	4	3	1	1	2	1	2	2	1	1	2	2	1	2	2	2	1	2	1	2	2	2	1	1	1	7	3
1	1	6	1	1	18	22.0386	2	1	3	5	1	3	2		4		6		1	1	2	2	4	2	2	1	1	1	2	1	2	1	1	1	2	2	2	2	2	1	2	2	1	1	2	2	9	9
2	1	1	1	1	18	22.0386	2	1	2	5	1	3	1		4		8		1	1	2	5	1	1	1	1	1	1	1	1	2	1	1	1	1	2	2	1	2	1	2	1	2	1	1	1	6	3
1	1	8	1	1	22	22.0932	2	1	3	5	1	3	1		1	3	8		1	1	4	5	2	2	1	2	1	1	1	2	2	1	1	2	2	2	2	2	2	1	2	1	1	1	3	1	6	12
1	1	8	1	1	21	22.0932	2	1	3	8	2	5	1		4		1		1	1	2	4	1	2	2	1	1	1	2	1	1	1	1	3	1	2	1	2	2	1	2	1	1	2	3	2	8	16
1	1	4	1	1	19	22.1003	2	1	3	5	1	1	2		3		7		1	4	3	5	1	1	1	1	2	2	1	1	2	2	1	1	1	2	2	2	2	1	1	2	2	1	1	1	6	7
1	1	6	1	1	28	22.1775	1	1	3	4	1	5	2	1	4		7		1	1	3	4	1	2	1	2	2	1	1	1	1	1	1	4	1	2	1	2	2	1	2	2	1	1	2	1	5	8
2	1	1	1	1	25	22.1893	2	1	1	4	1	1	2		2	3	1		1	1	7	4	1	1	1	2	2	1	1	2	1	2	1	6	1	2	2	1	2	1	1	2	2	2	1	1	5	7
1	1	1	1	1	21	22.2	2	1	3	4	1	5	4		3	4	1		1	5	2	2	2	2	1	1	2	2	1	1	2	2	1	3	2	2	1	2	2	1	2	2	2	2	2	1	7	9
1	1	8	1	1	20	22.2041	2	1	3	4	1	3	1		4	5	7		1	1	4	4	2	1	1	1	1	1	1	2	1	1	1	1	2	2	2	2	2	2	2	1	1	1	1	1	7	3
1	1	7	1	1	22	22.2063	1	1	3	4	1	3	1	1	4		7		1	1	7	6	1	2	1	2	2	1	1	2	2	1	1	4	1	2	2	2	2	1	2	1	1	1	2	1	3	8
2	1	6	1	1	20	22.2222	2	1	2	4	1	2	1		3	4	6		1	3	2	4	1	1	2	1	1	2	1	1	1	2	1	2	1	2	2	1	2	1	2	1	1	1	1	3	11	1
2	2	4	7	1	21	22.2291	2	5	2	6	2	4	3		3		2		3	3	1	4	1	1	2	1	1	2	1	2	1	2	1	1	1	2	1	1	1	1	2	2	2	2	1	2	10	5
1	1	8	1	1	22	22.2826	2	1	3	12	2	5	3		4		8		1	3	7	4	1	1	2	2	1	2	2	2	1	1	1	3	1	2	1	2	2	1	2	2	1	1	1	2	8	7
1	1	1	1	1	21	22.3081	2	1	3	5	1	2	3		3		8		1	1	7	2	1	1	2	1	2	1	1	2	2	2	1	4	1	2	2	2	2	2	2	2	2	1	1	2	9	7
1	1	8	1	1	20	22.3133	1	1	3	4	1	5	1	1	2	4	1		1	1	2	2	1	1	1	1	2	1	1	1	2	2	1	1	1	2	2	2	2	1	2	1	1	2	1	1	7	7
1	1	8	1	1	20	22.3214	2	1	3	4	1	1	1		4	5	8		1	1	2	4	2	1	1	1	1	1	1	1	1	1	1	1	2	2	2	2	2	2	1	1	1	1	1	1	5	2
2	1	4	1	1	20	22.3478	2	1	3	5	1	2	2		4	4	1		2	1	6	5	1	1	1	1	2	1	1	2	2	1	1	2	1	2	2	1	2	1	2	2	2	2	1	1	4	7
2	2	5	1	1	21	22.3537	2	1	2	4	1	3	2		3		1		1	3	1	4	1	2	2	1	1	2	1	2	1	2	1	1	1	2	1	1	1	1	2	2	2	2	2	2	8	8
3	2	8	7	1	25	22.3863	2	1	2	10	2	2	2		3		4		2	1	2	4	3	1	1	2	1	1	2	1	1	2	1	6	2	2	1	1	1	1	2	2	1	2	1	1	4	5
2	4	3	5	1	19	22.4438	2	5	1	3	1	2	1		3	4	3		1	1	3	4	2	1	1	1	1	1	1	1	1	2	1	1	2	2	1	1	1	1	2	1	2	2	1	1	6	4
2	1	3	1	7	20	22.4438	2	5	2	4	1	1	1		2	5	1		1	3	2	4	2	2	2	1	1	2	1	1	1	2	1	2	2	2	2	1	2	2	1	1	2	2	2	2	10	8
1	1	3	1	1	20	22.4766	2	1	3	15	2	3	1		3		5		1	1	1	4	1	1	2	1	1	1	2	2	1	2	1	1	1	2	1	2	2	1	2	1	2	2	1	2	8	7
1	1	3	1	1	21	22.4766	2	1	3	7	2	3	2		4		1		1	1	7	5	1	1	1	1	1	1	2	2	2	1	1	2	1	2	2	2	2	1	2	2	2	2	1	1	6	6
2	1	1	1	1	25	22.4766	2	2	1	4	1	2	1		2	3	1		3	1	7	4	1	2	1	2	2	1	1	2	1	2	1	6	1	2	2	1	2	1	2	1	2	2	2	1	5	9
1	1	2	1	1	23	22.4913	2	1	2	4	1	5	3		3	4	5		1	3	2	4	2	1	2	2	1	2	1	1	1	2	1	3	2	2	2	2	2	1	2	2	2	2	1	2	8	1
1	1	5	1	1	22	22.4913	2	1	3	4	1	2	2		4		8		1	1	4	4	1	2	1	2	1	1	1	2	1	1	1	3	1	2	1	2	2	2	2	2	2	1	3	1	5	12
1	1	2	1	1	23	22.4913	2	1	3	4	1	2	2		2	4	8		3	1	2	2	2	2	1	2	1	1	1	1	2	2	1	5	2	2	1	2	2	1	2	2	2	1	2	1	4	9
1	1	3	1	1	19	22.4996	1	1	3	5	1	2	2	1	3	5	7		1	1	4	5	3	2	1	1	1	1	1	2	2	2	1	1	2	1	1	2	2	2	2	2	2	1	2	1	5	8
2	1	4	1	1	23	22.5031	2	1	2	10	2	3	1		4	4	7		2	3	3	7	1	1	1	2	1	2	2	1	2	1	1	4	1	2	1	1	2	1	2	1	2	1	1	1	5	5
1	1	5	1	1	24	22.5466	1	1	3	8	2	3	3	1	4		7		2	1	7	6	1	2	1	2	2	1	2	2	2	1	1	6	1	2	1	2	2	1	2	2	2	1	3	1	3	11
1	1	1	1	1	20	22.5827	2	1	3	4	1	5	1		3		8		3	1	2	2	2	1	1	1	2	1	1	1	2	2	1	1	2	2	2	2	2	1	2	1	2	1	1	1	4	7
2	1	1	1	1	21	22.5896	2	1	1	7	2	1	5		2		1		1	1	2	5	2	2	2	1	2	1	2	1	2	2	1	2	2	2	1	1	2	1	1	2	2	2	3	2	10	11
3	1	7	1	1	22	22.6003	1	1	1	4	1	1	3	1	1	4	4		1	1	1	1	1	2	1	2	2	1	1	2	2	1	1	3	1	2	2	1	2	1	1	2	1	2	2	1	6	9
1	1	7	1	1	22	22.6003	2	1	1	5	1	3	3		4	4	7		3	1	4	4	1	2	1	2	2	1	1	2	1	1	2	3	1	2	2	2	2	1	2	2	1	1	3	1	3	14
1	1	4	1	1	18	22.6042	2	1	3	8	2	3	2		3		1		1	3	1	4	4	2	2	1	1	2	1	2	1	2	1	5	2	2	2	2	2	1	2	2	2	2	2	2	10	10
1	1	3	1	1	18	22.6409	2	1	3	5	1	1	1		3		1		1	1	2	3	1	2	1	1	2	1	1	1	2	2	1	1	1	2	1	2	2	1	1	1	2	2	2	1	4	9
1	1	5	1	1	24	22.6422	1	1	3	7	2	5	2	2	3		1		1	3	1	6	1	2	2	2	1	2	2	2	2	2	1	2	1	1	2	2	2	1	2	2	2	2	3	2	8	14
2	3	5	6	1	19	22.6474	2	1	2	9	2	5	4		3		8		1	1	4	5	2	2	1	1	1	1	2	2	2	2	1	1	2	2	1	1	1	1	2	2	2	1	3	1	6	14
1	1	6	1	1	20	22.6536	2	1	3	5	1	4	2		3	4	6		1	3	4	5	1	2	1	1	1	2	1	2	2	2	1	1	1	2	2	2	2	1	2	2	1	1	2	1	5	10
1	1	4	1	1	19	22.6562	2	1	3	6	2	3	1		3		1		1	1	2	4	1	2	2	1	2	1	2	1	1	2	1	1	1	2	2	2	2	2	2	1	2	2	3	2	10	11
2	2	3	4	7	22	22.6562	2	5	2	4	1	2	2		3	3	7		1	3	4	4	1	2	2	2	1	2	1	2	1	2	1	3	1	2	1	1	1	1	2	2	2	1	3	2	9	11
2	2	6	6	1	23	22.6757	1	5	2	4	1	3	3	1	3	1	8		1	1	3	2	1	1	1	2	1	1	1	1	2	2	1	6	1	2	2	1	1	1	2	2	1	1	1	1	4	6
1	1	3	1	1	18	22.719	2	1	3	6	2	3	2		3	4	6		1	1	1	4	2	1	1	1	1	1	2	2	1	2	1	1	2	2	1	2	2	1	2	2	2	1	1	1	6	7
2	1	1	1	1	23	22.719	2	1	2	6	2	5	2		1	4	1		1	1	4	5	1	1	1	2	2	1	1	2	2	1	2	4	1	2	2	1	2	1	2	2	2	2	1	1	4	5
1	1	6	1	1	21	22.7244	2	1	3	4	1	3	3		3		8		1	1	5	4	2	1	1	1	1	1	1	2	1	2	1	1	2	2	1	2	2	2	2	2	1	1	1	1	3	2
1	1	4	1	1	25	22.7244	2	1	3	4	1	1	2		4		7		1	1	4	2	1	1	1	2	1	1	1	2	2	1	1	6	1	2	1	2	2	1	1	2	2	1	1	1	6	1
1	1	6	1	1	19	22.7456	2	1	3	6	2	1	1		3	5	7		1	1	7	4	1	1	1	1	2	1	2	2	1	2	1	1	1	2	1	2	2	1	1	1	1	1	1	1	7	6
1	1	1	1	1	23	22.7694	2	1	3	5	1	2	3		3		1		1	1	4	4	1	2	2	2	2	1	1	2	1	2	2	4	1	2	2	2	2	1	2	2	2	2	3	2	8	13
2	1	3	1	1	21	22.7694	2	1	2	5	1	3	3		4	4	3		1	4	4	5	1	2	2	1	2	2	1	2	2	1	1	4	1	2	2	1	2	1	2	2	2	2	3	2	10	18
1	1	4	1	1	22	22.7732	1	1	3	5	1	2	3	1	2		3		1	1	2	1	1	1	1	2	1	1	1	1	2	2	1	4	1	2	2	2	2	1	2	2	2	2	1	1	7	5
2	1	4	1	1	25	22.7732	2	1	1	4	1	1	1		2		1		1	1	4	5	2	1	1	2	1	1	1	2	2	2	1	5	2	2	1	1	2	1	1	1	2	2	1	1	3	1
1	1	5	1	1	20	22.7903	2	1	3	5	1	5	4		3		8		3	3	2	4	2	1	2	1	1	2	1	1	1	2	1	1	2	2	2	2	2	1	2	2	2	1	1	2	8	5
1	1	8	1	1	18	22.8195	2	1	3	3	1	4	3		3		7		1	3	1	4	2	1	2	1	2	2	1	2	1	2	1	1	2	2	2	2	2	1	2	2	1	1	1	2	8	7
2	1	5	1	1	20	22.8269	2	5	2	5	1	4	3		3		8		1	1	4	5	3	1	1	1	2	1	1	2	2	2	2	1	2	2	2	1	2	1	2	2	2	1	1	1	6	5
1	1	7	1	1	24	22.8395	2	1	3	5	1	3	3		4	4	7		2	3	1	4	1	1	2	2	1	2	1	2	1	1	1	3	1	2	1	2	2	1	2	2	1	1	1	2	9	3
1	1	3	1	1	22	22.8928	2	1	3	4	1	1	1		3		8		1	5	4	4	1	2	1	2	2	2	1	2	1	2	1	3	1	2	1	2	2	1	1	1	2	1	2	1	6	8
1	1	2	1	1	22	22.8928	2	1	2	4	1	2	2		4	4	8		2	1	3	3	1	1	1	2	2	1	1	1	2	1	1	4	1	2	2	2	2	1	2	2	2	1	1	1	4	6
1	1	6	1	1	19	22.9398	2	1	3	6	2	3	3		3	4	6		1	4	1	1	1	1	1	1	2	2	1	2	2	2	1	2	1	2	2	2	2	1	2	2	1	1	1	1	7	7
1	1	4	1	1	23	22.9421	2	1	3	4	1	1	1		2	5	1		1	4	4	4	2	2	2	2	2	2	1	2	1	2	1	5	2	2	1	2	2	1	1	1	2	2	3	2	9	15
1	1	3	1	1	19	22.9481	1	1	3	8	2	4	3	1	3	3	4		1	3	1	4	2	2	2	1	1	2	1	2	1	2	1	1	2	2	1	2	2	1	2	2	2	2	3	2	9	12
1	1	8	1	1	19	22.9481	2	1	3	4	1	1	1		3		7		1	3	2	4	1	2	2	1	2	2	1	1	1	2	2	1	1	2	2	2	2	1	1	1	1	1	3	2	8	19
2	1	1	1	1	18	22.9481	2	1	4	6	2	4	2		3		1		1	1	6	6	2	1	2	1	1	1	1	2	2	2	1	1	2	2	1	1	2	1	2	2	2	2	1	2	10	6
1	1	1	1	1	20	23.0112	2	2	4	5	1	6	4		1		1		1	1	7	6	1	2	1	1	2	1	1	2	2	1	1	1	1	1	2	2	2	1	2	2	2	2	3	1	7	21
1	1	4	1	1	23	23.03	2	1	3	7	2	6	1		3		8		1	3	7	4	1	1	2	2	1	2	1	2	1	2	1	1	1	2	1	2	2	2	2	1	2	1	1	2	9	5
1	1	5	1	1	20	23.03	2	1	3	24	2	3	3		3		8		1	3	4	4	2	2	1	1	1	2	2	2	1	2	1	2	2	2	2	2	2	1	2	2	2	1	2	1	7	10
1	1	1	1	1	19	23.0518	2	1	3	4	1	3	1		3		7		1	1	4	2	1	1	2	1	2	1	1	2	2	2	2	1	1	2	1	2	2	1	2	1	2	1	1	2	8	6
2	1	3	1	1	24	23.0546	2	5	2	4	1	3	2		4		1		1	1	2	2	2	1	2	2	1	1	1	1	2	1	1	4	2	2	2	1	2	1	2	2	2	2	1	2	8	6
1	1	3	1	1	18	23.1111	2	1	3	3	1	1	1		2		7		1	1	2	2	1	1	1	1	2	1	1	1	2	2	1	1	1	2	1	2	2	1	1	1	2	1	1	1	6	6
1	1	8	1	1	18	23.1111	2	1	3	5	1	1	2		3		1		1	3	4	4	1	1	1	1	1	2	1	2	1	2	1	2	1	2	2	2	2	2	1	2	1	2	1	1	7	6
1	1	5	1	1	20	23.1473	2	1	3	4	1	2	2		3	4	7		1	1	2	2	2	2	2	1	2	1	1	1	2	2	1	2	2	2	1	2	2	1	2	2	2	1	3	2	10	13
1	1	4	1	1	20	23.1481	1	1	3	10	2	5	4	1	3		8		1	3	4	4	2	1	2	1	1	2	2	2	1	2	1	1	2	2	2	2	2	1	2	2	2	1	1	2	8	1
1	1	3	1	1	19	23.1834	2	1	3	6	2	3	1		3		1		2	1	3	3	1	1	1	1	2	1	2	1	2	2	1	1	1	2	1	2	2	1	2	1	2	2	1	1	7	6
2	1	1	1	1	26	23.1834	2	3	2	4	1	3	3		4		1		1	1	2	2	1	2	1	2	1	1	1	1	2	1	1	6	1	2	2	1	2	1	2	2	2	2	2	1	5	8
1	1	4	1	1	21	23.1911	2	1	3	4	1	3	2		3	4	4		1	1	2	2	2	2	2	1	2	1	1	1	2	2	1	3	2	2	1	2	2	1	2	2	2	2	3	2	10	18
4	2	8	2	2	24	23.1983	1		3	10	2	1	1	2	1		8		1	2	6	7	2	1	2	2	1	2	2	2	2	1	1	4	2	2	2	1	1	1	1	1	1	1	1	3	12	6
2	1	5	1	1	23	23.2335	1	1	1	3	1	2	2	1	3		7		1	3	4	4	1	2	2	2	2	2	1	2	1	2	2	5	1	2	1	1	2	1	2	2	2	1	2	2	9	9
1	1	4	1	1	30	23.2438	2	1	3	4	1	3	2		4		4		1	2	4	4	1	1	1	2	1	2	1	2	1	1	1	6	1	2	2	2	2	2	2	2	2	2	1	1	4	1
1	1	1	1	1	18	23.3067	1	1	3	6	2	2	4	2	2		8		1	1	4	5	1	2	2	1	2	1	2	2	2	2	1	1	1	1	1	2	2	2	2	2	2	1	3	3	11	16
1	1	3	1	1	22	23.3234	2	1	3	4	1	3	1		4	3	6		1	4	4	4	2	2	1	2	1	2	1	2	1	1	2	3	2	2	2	2	2	1	2	1	2	1	2	1	4	8
2	1	4	1	1	20	23.3355	1	1	1	3	1	1	2	1	3	4	1		3	4	4	5	3	2	2	1	2	2	2	2	2	2	2	1	2	2	2	1	2	1	1	2	2	2	3	2	9	12
1	1	7	1	1	23	23.3556	2	1	3	4	1	1	1		3		6		1	5	4	5	1	1	1	2	1	2	2	2	2	2	1	3	1	2	2	2	2	1	1	1	1	1	1	1	4	2
2	1	4	1	1	22	23.3747	2	5	4	6	2	2	1		2		1		1	1	4	3	1	1	2	2	1	1	2	2	2	2	1	3	1	2	1	1	2	1	2	1	2	2	1	2	9	7
2	1	8	1	1	20	23.3765	2	1	2	4	1	4	4		3	4	8		3	1	3	4	3	2	2	1	2	1	1	1	1	2	2	1	2	2	2	1	2	1	2	2	1	1	3	2	9	11
1	1	8	1	1	18	23.3887	2	1	3	8	2	1	1		3	4	1		2	3	1	4	2	1	1	1	1	2	2	2	1	2	1	1	2	2	1	2	2	1	1	1	1	2	1	1	4	4
1	1	1	1	1	19	23.3887	2	1	3	4	1	3	2		2		8		1	1	3	4	1	1	2	1	1	1	1	1	1	2	1	1	1	2	2	2	2	1	2	2	2	1	1	2	10	7
2	1	8	1	1	24	23.3887	2	1	3	3	1	1	1		3		8		1	1	3	4	1	1	1	2	1	1	1	1	1	2	1	5	1	2	1	1	2	1	1	1	1	1	1	1	6	4
1	1	1	1	1	21	23.4075	2	1	3	4	1	3	3		3		3		2	3	4	4	2	2	2	1	1	2	1	2	1	2	1	1	2	2	1	2	2	2	2	2	2	2	3	2	9	11
1	1	3	1	1	19	23.4112	2	1	3	4	1	5	4		3		1		1	5	4	6	1	2	2	1	2	2	1	2	2	2	1	1	1	2	2	2	2	1	2	2	2	2	2	2	10	10
1	1	5	1	1	24	23.4221	2	1	3	4	1	2	1		2		4		2	1	4	4	1	2	1	2	1	1	1	2	1	2	1	5	1	2	1	2	2	2	2	1	2	2	2	1	5	8
1	1	5	1	1	25	23.4952	1	1	2	7	2	2	1	1	2	5	5		1	1	4	4	2	1	1	2	2	1	2	2	1	2	1	6	2	2	1	2	2	2	2	1	2	2	1	1	5	6
2	1	5	1	1	20	23.5036	2	1	1	4	1	3	2		2	4	8		1	4	2	7	1	1	2	1	1	2	1	1	2	2	1	2	1	2	2	1	2	1	2	2	2	1	1	2	9	5
2	1	3	1	1	21	23.5102	2	5	2	5	1	2	2		3		3		1	5	4	2	2	2	2	1	2	2	1	2	2	2	1	1	2	2	1	1	2	1	2	2	2	2	2	2	9	10
1	1	6	1	1	19	23.5294	2	1	3	4	1	2	1		3		7		1	5	1	4	2	2	2	1	1	2	1	2	1	2	2	1	2	2	2	2	2	1	2	1	1	1	3	3	11	16
1	1	5	1	1	18	23.5294	1	1	2	5	1	3	3	1	4		7		1	4	4	4	1	1	2	1	1	2	1	2	1	1	1	1	1	2	2	2	2	1	2	2	2	1	1	2	9	6
1	1	2	1	1	25	23.5294	2	1	3	6	2	5	4		3		1		1	3	1	4	1	1	1	2	1	2	1	2	1	2	1	6	1	2	1	2	2	1	2	2	2	2	1	1	4	6
1	1	1	1	1	19	23.5556	2	1	3	4	1	1	4		2		7		1	1	3	4	1	1	1	1	2	1	1	1	1	2	2	1	1	1	1	2	2	1	1	2	2	1	1	1	5	4
2	1	4	1	1	23	23.5556	2	5	2	5	1	6	3		3		4		2	1	4	4	2	2	1	2	2	1	1	2	1	2	1	5	2	2	2	1	2	1	2	2	2	2	3	1	5	12
1	1	2	1	1	26	23.5556	1	1	2	5	1	4	2	1	4		7		1	1	4	4	1	1	2	2	2	1	1	2	1	1	1	6	1	2	1	2	2	1	2	2	2	1	1	2	10	7
1	1	3	1	1	22	23.5666	2	1	3	4	1	5	4		3		6		1	3	4	4	2	2	2	2	1	2	1	2	1	2	1	1	2	2	2	2	2	1	2	2	2	1	3	2	8	17
2	3	6	3	7	25	23.5666	2	5	2	8	2	3	3		3		1		1	3	2	7	1	2	2	2	1	2	2	1	2	2	1	4	1	2	2	1	1	1	2	2	1	2	2	2	8	8
1	1	1	1	1	20	23.6713	1	1	3	4	1	4	3	1	3		1		1	1	1	1	1	2	2	1	1	1	1	2	2	2	1	1	1	2	2	2	2	1	2	2	2	2	2	2	10	9
1	1	8	1	1	20	23.6872	2	1	3	5	1	5	4		3		3		1	1	1	4	1	2	2	1	2	1	1	2	1	2	1	1	1	2	2	2	2	1	2	2	1	2	3	2	9	14
1	1	8	1	1	21	23.6898	2	1	3	8	2	4	2		3	4	8		1	1	1	1	1	1	1	1	1	1	2	2	2	2	1	2	1	2	2	2	2	1	2	2	1	1	1	1	4	4
1	1	6	1	1	21	23.7118	2	1	3	4	1	2	2		3		1		1	1	2	2	1	1	1	1	1	1	1	1	2	2	2	3	1	2	1	2	2	1	2	2	1	2	1	1	4	7
1	1	1	1	1	21	23.7253	1	1	3	4	1	3	3	1	1	4	1		2	4	4	4	1	2	2	1	2	2	1	2	1	1	1	2	1	2	2	2	2	1	2	2	2	2	2	2	8	8
2	4	8	1	1	26	23.7387	2	2	2	7	2	2	3		1		8		1	1	3	4	1	2	2	2	1	1	2	1	1	1	2	4	1	2	2	1	1	1	2	2	1	1	2	3	13	9
1	1	8	1	1	23	23.7812	2	1	3	5	1	2	1		2		8		1	1	2	1	1	1	1	2	1	1	1	1	2	2	1	5	1	2	2	2	2	2	2	1	1	1	1	1	2	4
3	1	2	1	1	21	23.8054	1	1	1	3	1	1	1	1	3	4	3		2	1	2	4	2	1	1	1	2	1	1	1	1	2	1	3	2	2	2	1	2	1	1	1	2	2	1	1	3	4
1	1	3	1	1	20	23.8087	2	1	3	7	2	2	1		3		7		2	3	3	4	2	2	2	1	2	2	1	1	1	2	2	1	2	2	1	2	2	1	2	1	2	1	3	2	9	14
1	1	2	1	1	20	23.8407	2	1	3	4	1	2	2		2		1		2	5	1	1	1	2	2	1	1	2	1	2	2	2	1	1	1	2	2	2	2	1	2	2	2	2	3	2	10	15
1	1	6	1	1	19	23.8462	2	1	3	4	1	3	2		3		7		1	1	4	5	1	1	1	1	1	1	1	2	2	2	1	1	1	2	2	2	2	1	2	2	1	1	1	1	4	7
1	1	8	1	7	20	23.8751	2	1	3	4	1	3	1		3		1		2	1	2	3	3	1	1	1	1	1	1	1	2	2	1	1	2	2	1	2	2	2	2	1	1	2	1	1	4	7
2	1	6	1	1	21	23.8751	2	5	1	4	1	3	1		3	4	8		2	4	4	4	3	1	1	1	1	2	1	2	1	2	1	1	2	2	1	1	2	1	2	1	1	1	1	1	5	5
2	1	2	1	1	23	23.8751	2	1	2	6	2	3	3		4	3	4		1	3	4	4	2	1	2	2	1	2	1	2	1	1	1	3	2	2	1	1	2	1	2	2	2	2	1	2	10	7
1	1	4	1	1	22	23.8751	2	1	2	5	1	1	2		2	3	3		1	1	2	4	1	1	1	2	2	1	1	1	1	2	1	5	1	2	2	2	2	1	1	2	2	2	1	1	5	4
1	1	3	1	1	18	23.8895	2	1	3	4	1	3	2		3		1		1	1	3	3	1	2	2	1	1	1	1	1	2	2	1	1	1	2	1	2	2	1	2	2	2	2	2	3	11	10
1	1	6	1	1	20	23.9596	2	1	3	4	1	2	2		2		6		1	3	2	4	4	2	2	1	2	2	1	1	1	2	1	1	2	2	1	2	2	1	2	2	1	1	2	2	10	9
3	1	7	1	1	22	24.0344	1	1	3	4	1	2	2	1	1	1	1		1	1	1	4	1	2	1	2	2	1	1	2	1	1	1	3	1	2	2	1	2	1	2	2	1	2	2	1	6	9
1	1	1	1	1	21	24.0346	2	1	3	5	1	3	1		3		8		1	3	4	4	1	2	2	1	2	2	1	2	1	2	2	1	1	2	2	2	2	1	2	1	2	1	3	3	12	15
2	2	5	6	1	24	24.0569	1	5	2	5	1	3	2	1	3		1		1	1	2	3	1	1	1	2	1	1	1	1	2	2	1	5	1	2	2	1	1	1	2	2	2	2	1	1	3	3
1	1	8	1	1	18	24.0741	2	1	3	5	1	1	2		2		8		1	1	7	4	4	2	2	1	1	1	1	2	1	2	1	1	2	2	1	2	2	2	1	2	1	1	3	3	12	12
1	1	8	1	1	22	24.093	2	1	3	6	2	3	3		3		8		1	3	1	4	2	2	2	2	1	2	1	2	1	2	1	1	2	2	1	2	2	1	2	2	1	1	2	2	10	9
1	1	4	1	1	22	24.093	2	1	3	6	2	3	4		3		1		1	3	2	4	2	1	1	2	1	2	2	1	1	2	1	1	2	2	1	2	2	1	2	2	2	2	1	1	4	2
1	1	3	1	1	22	24.1127	2	1	2	8	2	1	1		2	3	1		2	4	4	5	1	1	2	2	2	2	2	2	2	2	1	4	1	2	1	2	2	1	1	1	2	2	1	3	13	7
1	1	3	1	1	21	24.1672	2	1	3	6	2	3	3		4	4	7		1	1	7	4	2	1	1	1	1	1	1	2	1	1	1	1	2	2	1	2	2	1	2	2	2	1	1	1	3	2
1	1	4	1	1	23	24.1672	2	1	3	6	2	1	1		2		1		1	4	4	4	2	1	1	2	2	2	2	2	1	2	1	5	2	1	1	2	2	1	1	1	2	2	1	1	4	3
1	1	8	1	1	21	24.2215	2	1	3	5	1	4	1		3		8		1	3	4	4	2	1	1	1	1	2	1	2	1	2	1	1	2	2	2	2	2	1	2	1	1	1	1	1	6	3
1	1	1	1	1	20	24.2215	2	1	2	5	1	4	1		3	4	8		1	4	7	4	2	2	2	1	2	2	1	2	1	2	1	1	2	2	2	2	2	1	2	1	2	1	2	2	8	10
2	2	8	4	1	30	24.2215	2	5	1	3	1	5	1		2	3	6		1	4	1	1	1	1	1	2	1	2	1	2	2	2	1	6	1	2	2	1	1	1	2	1	1	1	1	1	7	4
1	1	1	1	1	25	24.2215	2	1	3	5	1	3	3		2	3	1		2	1	4	4	2	1	1	2	2	1	2	2	1	2	1	6	2	2	1	2	2	1	2	2	2	2	1	1	5	7
1	1	5	1	1	24	24.2367	2	1	3	5	1	2	2		3		8		2	3	2	4	4	1	1	2	1	2	1	1	1	2	1	1	2	2	2	2	2	1	2	2	2	1	1	1	7	4
1	1	7	1	1	20	24.2439	2	1	3	11	2	2	1		2		7		1	4	4	4	1	1	1	1	2	2	2	2	1	2	2	1	1	2	1	2	2	1	2	1	1	1	1	1	5	7
1	1	7	1	1	20	24.2587	2	1	3	7	2	1	2		1		7		1	4	4	4	1	2	2	1	1	2	1	2	1	1	1	1	1	2	2	2	2	1	1	2	1	1	2	2	10	10
2	2	8	6	1	24	24.3375	2	5	2	5	1	4	2		4	4	8		3	3	4	4	2	2	1	2	1	2	2	2	1	1	1	6	2	2	1	1	1	1	2	2	1	1	2	1	7	9
2	1	1	1	1	25	24.3496	1	5	1	6	2	5	3	1	4		8		1	4	4	5	1	2	1	2	2	2	2	2	2	1	1	6	1	2	1	1	2	2	2	2	2	1	2	1	6	8
1	1	1	1	1	24	24.4444	2	1	3	6	2	5	3		3		1		1	3	4	4	1	2	1	2	2	2	1	2	1	2	1	3	1	2	1	2	2	1	2	2	2	2	3	1	7	11
1	1	3	1	1	19	24.4646	1	1	3	9	2	1	2	1	2	4	1		1	4	7	6	2	1	1	1	2	2	2	2	2	2	2	1	2	2	1	2	2	1	1	2	2	2	1	1	6	4
1	1	4	1	1	22	24.4646	2	1	3	6	2	3	3		1	3	4		2	3	1	4	1	1	2	2	1	2	1	2	1	1	1	3	1	2	1	2	2	1	2	2	2	2	1	2	9	5
1	1	8	1	1	19	24.4898	2	1	3	6	2	5	1		4	4	8		2	2	1	4	1	1	1	1	1	2	1	2	1	1	1	1	1	2	2	2	2	1	2	1	1	1	1	1	6	7
1	1	4	1	1	18	24.5435	2	1	3	4	1	5	3		3	5	1		1	1	4	2	1	1	1	1	1	1	1	2	2	2	1	1	1	2	2	2	2	1	2	2	2	2	1	1	7	5
1	1	1	1	1	19	24.6032	2	1	3	10	2	5	3		3		2		1	1	4	4	2	2	1	1	2	1	2	2	1	2	1	1	2	2	1	2	2	1	2	2	2	2	2	1	7	9
1	1	5	1	1	24	24.6032	2	1	3	6	2	3	2		3	4	7		1	1	7	4	2	1	1	2	2	1	1	2	1	2	2	4	2	2	1	2	2	1	2	2	2	1	1	1	3	3
1	1	1	1	1	24	24.6097	2	1	3	8	2	4	2		3		2		1	4	1	1	4	2	2	2	1	2	2	2	2	2	1	4	2	2	2	2	2	1	2	2	2	2	2	2	10	9
1	1	8	1	1	26	24.6097	2	1	3	6	2	3	1		4		1		1	5	5	4	1	1	1	2	1	2	2	2	1	1	1	6	1	2	2	2	2	1	2	1	1	2	1	1	6	7
1	1	4	1	1	20	24.6181	2	1	3	4	1	5	1		2		5		1	4	2	2	1	1	1	1	1	2	1	1	2	2	1	4	1	2	1	2	2	2	2	1	2	2	1	1	4	3
1	1	7	1	1	24	24.623	1	1	3	5	1	5	4	1	4		7		1	1	7	4	1	1	1	2	1	1	1	2	1	1	1	5	1	2	1	2	2	1	2	2	1	1	1	1	4	7
1	1	7	1	1	22	24.653	2	1	3	4	1	3	3		2	3	1		1	3	7	5	1	2	1	2	2	2	1	2	2	2	1	2	1	2	1	2	2	1	2	2	1	2	2	1	3	9
2	2	4	4	1	24	24.6559	2	5	1	5	1	2	1		3	3	5		2	4	3	3	1	1	1	2	1	2	2	1	2	2	1	5	1	2	2	1	1	1	2	1	2	2	1	1	6	7
2	1	1	1	1	21	24.6711	1	1	1	5	1	2	1	1	3		1		1	1	4	4	1	2	2	1	2	1	1	2	1	2	1	2	1	2	2	1	2	1	2	1	2	2	3	3	11	14
1	1	8	1	1	20	24.6735	2	1	3	6	2	2	2		3		8		2	3	1	1	1	1	1	1	1	2	1	2	2	2	1	1	1	2	2	2	2	2	2	2	1	1	1	1	4	0
2	1	4	1	1	18	24.6755	2	1	1	4	1	1	2		3	4	1		1	4	4	5	2	1	1	1	2	2	1	2	2	2	2	1	2	2	2	1	2	1	1	2	2	2	1	1	4	7
1	1	8	1	1	21	24.7676	2	1	3	5	1	3	1		3		8		1	4	3	4	1	2	1	1	2	2	2	1	1	2	1	1	1	2	1	2	2	1	2	1	1	1	2	1	7	10
2	1	4	1	1	20	24.7676	2	1	1	5	1	2	1		3	3	3		1	1	4	5	1	2	2	1	1	1	1	2	2	2	1	2	1	2	1	1	2	1	2	1	2	2	2	2	8	9
1	1	1	1	1	22	24.974	2	1	3	4	1	2	1		3	3	1		2	1	2	4	2	2	2	2	2	1	1	1	1	2	1	3	2	2	1	2	2	1	2	1	2	2	3	2	10	11
3	4	6	1	1	24	24.977	2	1	3	5	1	4	1		3	3	8		1	1	3	2	1	2	1	2	1	1	2	1	2	2	1	5	1	2	1	1	1	1	2	1	1	1	2	1	6	9
2	3	3	2	4	24	25.0593	2	5	1	3	1	3	3		3	3	3		1	1	3	4	1	2	1	2	1	1	1	1	1	2	1	5	1	2	1	1	1	1	2	2	2	2	2	1	7	8
1	1	1	1	1	22	25.1096	2	1	3	4	1	3	3		2		1		1	4	4	5	1	1	1	2	2	2	1	2	2	2	1	3	1	2	1	2	2	1	2	2	2	2	1	1	5	7
2	1	8	1	1	21	25.1406	2	1	1	3	1	6	3		4		8		1	5	4	7	4	2	2	1	1	2	1	2	2	1	1	1	2	2	1	1	2	1	2	2	1	1	2	2	9	8
1	1	3	1	1	19	25.1532	2	1	3	5	1	1	1		4		8		1	3	2	4	1	1	1	1	1	2	1	1	1	1	1	2	1	2	1	2	2	1	1	1	2	1	1	1	7	7
1	1	1	1	1	19	25.2493	2	1	3	4	1	4	1		3		8		1	3	1	1	2	2	2	1	1	2	1	2	2	2	1	1	2	2	1	2	2	1	2	1	2	1	2	2	8	9
1	1	8	1	1	20	25.2595	2	1	3	5	1	3	1		3		1		1	1	1	4	1	1	1	1	1	1	2	2	1	2	1	1	1	2	1	2	2	1	2	1	1	2	1	1	7	1
2	1	4	1	1	19	25.2826	2	1	2	4	1	1	2		3	3	7		3	1	3	7	2	1	1	1	1	1	1	1	2	2	1	1	2	2	2	1	2	1	1	2	2	1	1	1	6	3
1	1	3	1	1	25	25.3333	2	1	3	5	1	3	3		3	4	8		1	1	4	4	2	1	1	2	2	1	1	2	1	2	1	6	2	2	1	2	2	1	2	2	2	1	1	1	7	4
1	1	3	1	1	18	25.3419	2	1	3	3	1	1	1		2		7		3	1	2	4	1	1	1	1	2	1	1	1	1	2	1	1	1	2	2	2	2	2	1	1	2	1	1	1	4	5
2	1	3	1	1	19	25.3515	2	1	1	4	1	1	1		3		8		2	1	2	2	2	1	1	1	1	1	1	1	2	2	1	1	2	2	1	1	2	1	1	1	2	1	1	1	6	3
2	2	4	7	6	21	25.3815	2	3	2	4	1	3	1		4	3	5		2	3	2	4	2	1	2	1	1	2	1	1	1	1	1	2	2	2	1	1	1	1	2	1	2	2	1	3	12	7
2	1	2	1	1	23	25.3902	2	5	2	4	1	4	5		3		1		1	1	4	3	2	2	2	2	2	1	1	2	2	2	1	4	2	2	1	1	2	1	2	2	2	2	2	2	10	10
1	1	7	1	1	20	25.3906	2	1	3	4	1	5	4		4		7		2	1	2	4	1	1	1	1	1	1	1	1	1	1	1	1	1	2	1	2	2	1	2	2	1	1	1	1	6	5
2	1	1	1	1	23	25.3934	2	1	1	5	1	5	1		1	3	1		1	1	4	4	1	2	1	2	1	1	1	2	1	1	1	3	1	2	1	1	2	1	2	1	2	2	2	1	5	9
1	1	3	1	1	19	25.4033	2	1	3	4	1	3	2		3		1		1	1	4	3	1	2	2	1	2	1	1	2	2	2	1	1	1	2	1	2	2	1	2	2	2	2	2	2	8	8
1	1	7	1	1	19	25.4694	2	1	3	4	1	3	1		3		8		1	1	2	2	1	1	1	1	1	1	1	1	2	2	1	1	1	2	2	2	2	1	2	1	1	1	1	1	6	6
2	1	2	1	4	22	25.4694	2	3	2	5	1	4	3		4	4	2		1	1	4	1	2	2	1	2	1	1	1	2	2	1	1	3	2	1	1	1	2	1	2	2	2	2	3	1	6	16
1	1	8	1	1	25	25.5102	2	1	3	7	2	3	1		4		8		2	3	1	1	1	1	1	2	1	2	2	2	2	1	1	4	1	2	1	2	2	1	2	1	1	1	1	1	7	2
2	2	4	1	1	23	25.5354	2	5	4	4	1	4	3		4		3		2	1	4	5	2	1	1	2	1	1	1	2	2	1	1	4	2	2	2	1	1	1	2	2	2	2	1	1	5	5
2	2	8	6	7	21	25.565	2	1	2	5	1	6	1		3		8		1	3	4	4	2	2	2	1	1	2	1	2	1	2	1	1	2	2	2	1	1	1	2	1	1	1	3	3	11	16
1	1	2	1	1	21	25.5937	1	1	3	4	1	1	1	1	3		3		1	4	4	5	2	2	1	1	2	2	1	2	2	2	1	1	2	2	2	2	2	1	1	1	2	2	3	1	7	11
3	1	8	1	1	22	25.5983	2	1	2	9	2	3	1		2	4	1		1	1	4	5	1	1	2	2	2	1	2	2	2	2	1	2	1	2	1	1	2	1	2	1	1	2	1	2	8	6
1	1	3	1	1	20	25.599	2	1	3	4	1	3	2		3		3		1	1	2	4	1	2	1	1	1	1	1	1	1	2	1	1	1	2	2	2	2	1	2	2	2	2	3	1	4	12
1	1	1	1	1	21	25.6612	2	1	3	5	1	5	4		3		7		1	1	4	4	2	1	1	1	1	1	1	2	1	2	1	1	2	2	1	2	2	1	2	2	2	1	1	1	5	0
1	1	8	1	1	21	25.6738	2	1	2	4	1	3	1		3	4	8		2	3	1	4	1	2	1	1	1	2	1	2	1	2	1	1	1	2	2	2	2	1	2	1	1	1	2	1	7	9
1	1	2	1	1	21	25.711	2	1	3	5	1	5	1		4	5	2		1	3	4	4	2	1	1	1	1	2	2	2	1	1	1	1	2	2	1	2	2	1	2	1	2	2	1	1	4	4
1	1	1	1	1	19	25.7276	2	1	3	4	1	5	1		1		1		1	1	4	4	2	1	1	1	2	1	1	2	1	1	2	1	2	2	2	2	2	1	2	1	2	2	1	1	4	7
2	1	3	1	1	22	25.7778	2	4	1	5	1	4	1		3	4	1		1	1	2	2	2	1	2	2	2	1	2	1	2	2	1	3	2	2	1	1	2	1	2	1	2	2	1	2	8	3
1	1	1	1	1	20	25.7812	2	1	2	4	1	3	3		4		7		1	1	7	6	1	1	2	1	1	1	1	2	2	1	1	1	1	2	1	2	2	1	2	2	2	1	1	3	11	5
3	1	2	1	1	26	25.8166	2	1	3	4	1	3	2		1		1		1	1	3	4	1	2	1	2	1	1	1	1	1	1	1	6	1	2	2	1	2	1	2	2	2	2	2	1	5	9
2	1	4	1	1	23	25.826	2	5	1	5	1	5	2		3		4		2	1	2	2	2	1	2	2	2	1	2	1	2	2	1	3	2	2	1	1	2	1	2	2	2	2	1	3	12	0
1	1	8	1	1	22	25.8967	2	1	3	6	2	6	1		3		8		1	1	4	4	2	1	1	2	1	1	2	2	1	2	1	1	2	2	1	2	2	1	2	1	1	1	1	1	6	6
1	1	2	1	1	20	25.9107	2	1	3	6	2	5	3		3	3	3		2	1	4	5	1	1	2	1	2	1	2	2	2	2	1	1	1	2	1	2	2	1	2	2	2	2	1	2	10	7
1	1	3	1	1	23	25.9516	2	1		5	1	4	3		1		1		2	5	2	2	1	1	1	2	1	2	1	1	2	1	1	5	1	2	2	2	2	1	2	2	2	2	1	1	7	4
2	1	1	1	1	24	25.9909	1	1	2	5	1	3	1	2	3		8		1	1	3	2	1	2	1	2	1	1	2	1	2	2	1	6	1	2	1	1	2	1	2	1	2	1	3	1	5	17
1	1	5	1	1	21	26.045	2	1	3	6	2	2	1		3	4	4		1	3	4	4	2	2	2	1	1	2	1	2	1	2	1	1	2	2	1	2	2	1	2	1	2	2	3	2	8	12
1	1	1	1	7	20	26.1427	2	1	2	4	1	4	3		3	4	1		2	1	4	4	2	2	2	1	2	1	1	2	1	2	1	2	2	2	2	2	2	1	2	2	2	2	3	2	8	13
2	4	8	1	1	27	26.1962	2	5	4	3	1	5	3		3		5		1	3	7	4	1	2	1	2	1	2	1	2	1	2	1	6	1	2	1	1	1	1	2	2	1	2	2	1	7	9
2	1	3	1	1	25	26.2346	2	5	2	4	1	3	2		4		5		1	1	3	4	1	1	1	2	1	1	1	1	1	1	1	6	1	2	1	1	2	2	2	2	2	2	1	1	4	4
1	1	4	1	1	25	26.3465	1	1	2	5	1	4	3	1	3	4	3		2	1	2	2	2	1	2	2	2	1	1	1	2	2	1	6	2	2	2	2	2	1	2	2	2	2	1	3	12	7
1	1	3	1	1	24	26.3702	2	1	2	6	2	3	3		3	4	1		1	3	7	4	1	2	1	2	1	2	1	2	1	2	1	5	1	2	1	2	2	1	2	2	2	2	2	1	7	8
2	2	8	4	1	25	26.5285	2	5	2	6	2	1	1		2		1		1	1	3	4	1	1	1	2	1	1	1	1	1	2	1	5	1	2	2	1	1	1	1	1	1	2	1	1	3	0
2	2	3	7	1	27	26.5625	2	5	2	5	1	3	3		4		2		1	5	1	1	1	1	1	2	1	2	2	2	2	1	1	6	1	2	2	1	1	1	2	2	2	2	1	1	3	4
1	1	7	1	1	21	26.6992	2	1	3	4	1	3	1		1		7		1	1	4	5	1	1	1	1	1	1	1	2	2	1	1	1	1	2	1	2	2	2	2	1	1	1	1	1	7	6
2	2	5	1	1	25	26.7094	2	1	1	4	1	2	1		4		8		2	1	4	4	1	1	1	2	2	1	1	2	1	1	1	6	1	2	2	1	1	1	2	1	2	1	1	1	5	6
1	1	1	1	1	23	26.7299	2	1	3	5	1	3	5		3		8		1	1	1	4	2	1	2	2	1	1	1	2	1	2	1	1	2	2	2	2	2	1	2	2	2	1	1	3	11	1
1	1	3	1	1	22	26.8407	1	1	3	5	1	2	1	1	3	3	7		1	1	2	2	2	1	1	2	2	1	1	1	2	2	1	3	2	2	1	2	2	1	2	1	2	1	1	1	5	4
1	1	7	1	1	22	26.8752	1	1	3	4	1	3	3	1	3	5	8		2	1	2	4	2	1	1	2	2	1	1	1	1	2	1	3	2	2	1	2	2	2	2	2	1	1	1	1	3	7
1	1	4	1	1	22	26.9127	1	1	2	4	1	1	1	1	2		1		2	4	4	6	1	1	1	2	2	2	1	2	2	2	2	4	1	2	1	2	2	1	1	1	2	2	1	1	6	6
1	1	2	1	1	19	26.9896	2	1	3	5	1	5	4		3		7		1	3	4	6	2	2	2	1	1	2	1	2	2	2	1	1	2	2	1	2	2	1	2	2	2	1	2	2	10	9
1	1	2	1	1	22	27.0552	2	1	1	5	1	5	4		3		2		1	3	1	1	1	2	2	2	1	2	1	2	2	2	1	3	1	1	1	2	2	1	2	2	2	2	3	2	10	12
2	1	1	1	1	19	27.1203	2	5	2	3	1	6	5		3	4	8		1	4	3	3	2	2	1	1	2	2	1	1	2	2	1	1	2	2	1	1	2	1	2	2	2	1	3	1	2	19
1	1	1	1	1	27	27.2173	1	1	3	3	1	1	1	1	2	4	1		1	1	4	4	1	1	1	2	1	1	1	2	1	2	1	6	1	2	2	2	2	1	1	1	2	2	1	1	5	1
2	1	1	1	1	23	27.2509	2	1	1	5	1	4	3		3		5		1	3	4	4	1	1	1	2	1	2	1	2	1	2	1	3	1	2	2	1	2	1	2	2	2	2	1	1	6	4
1	1	2	1	1	19	27.268	1	1	3	7	2	2	2	2	3	3	4		1	1	4	5	3	2	2	1	2	1	2	2	2	2	2	1	2	2	1	2	2	1	2	2	2	2	2	2	10	9
1	1	3	1	1	30	27.3437	2	1	3	4	1	2	3		2		3		1	1	2	2	1	1	1	2	1	1	1	1	2	2	1	1	1	2	1	2	2	1	2	2	2	2	1	1	4	3
1	1	3	1	1	20	27.3437	2	1	3	10	2	5	2		3	4	7		1	1	4	2	2	1	1	1	1	1	2	2	2	2	1	1	2	2	1	2	2	1	2	2	2	1	1	1	5	5
1	1	8	1	1	20	27.3437	2	1	3	6	2	5	4		1		8		1	1	4	5	1	1	2	1	1	1	1	2	2	1	1	1	1	2	2	2	2	1	2	2	1	1	1	2	10	4
1	1	3	1	1	25	27.3437	2	1	3	5	1	3	3		3	3	1		1	1	2	2	1	2	2	2	1	1	1	1	2	2	1	5	1	2	2	2	2	1	2	2	2	2	2	2	9	9
2	1	8	1	7	20	27.6361	2	5	1	4	1	1	1		4	3	8		1	1	2	5	1	2	1	1	1	1	1	1	2	1	1	2	1	2	1	1	2	1	1	1	1	1	3	1	4	11
2	2	1	1	1	28	27.7634	2	1	2	8	2	6	1		4		1		2	3	6	7	1	2	2	2	1	2	2	2	2	1	1	5	1	2	1	1	1	1	2	1	2	2	3	3	11	19
1	1	1	1	1	24	28.0404	2	1	3	4	1	3	1		2	3	1		1	1	4	4	1	2	2	2	1	1	1	2	1	2	1	5	1	2	1	2	2	1	2	1	2	2	2	3	11	8
2	1	2	1	6	21	28.089	1	1	2	4	1	4	3	2	3		7		1	3	3	4	1	2	2	1	1	2	1	1	1	2	1	1	1	2	1	1	2	1	2	2	2	1	2	2	8	9
3	4	8	1	1	25	28.3039	2	1	3	5	1	4	1		3		8		1	1	3	2	1	2	1	2	1	1	2	1	2	2	1	5	1	2	1	1	1	1	2	1	1	1	2	1	5	9
2	1	8	1	7	20	28.3737	2	1	1	9	2	3	1		3		6		1	1	4	4	2	2	1	1	1	1	2	2	1	2	1	1	2	2	1	1	2	1	2	1	1	1	2	1	6	8
1	1	1	1	1	21	28.5375	2	1	3	4	1	3	3		4		8		1	1	7	6	1	2	2	1	1	1	2	2	2	1	1	1	1	2	1	2	2	1	2	2	2	1	3	2	8	11
1	1	1	1	1	22	28.5714	2	1	2	6	2	5	4		3	4	7		2	3	4	4	1	1	2	2	2	2	1	2	1	2	1	2	1	2	1	2	2	1	2	2	2	1	1	2	9	7
1	1	7	1	1	21	28.764	2	1	3	8	2	5	1		4	3	7		1	1	2	4	1	2	2	1	1	1	2	1	1	1	1	2	1	2	1	2	2	1	2	1	1	1	3	2	8	13
1	1	4	1	1	22	28.8889	2	1	3	7	2	3	2		3		7		1	1	2	4	2	1	2	2	1	1	1	1	1	2	1	1	2	2	2	2	2	1	2	2	2	1	1	2	8	6
1	1	5	1	1	26	28.959	1	1	3	8	2	4	2	1	2	3	2		1	1	2	1	1	1	2	2	1	1	2	1	2	2	2	4	1	2	2	2	2	1	2	2	2	2	1	2	10	7
1	1	8	1	1	19	29.0318	2	1	3	6	2	6	5		3		1		1	1	7	6	2	2	1	1	1	1	1	2	2	2	1	1	2	2	1	2	2	1	2	2	1	2	3	1	5	15
2	1	7	1	1	22	29.2421	2	5	2	14	2	2	2		4		8		1	2	1	4	1	1	2	2	1	2	2	2	1	1	1	3	1	2	1	1	2	1	2	2	1	1	1	3	11	7
1	1	1	1	1	22	29.3848	2	1	2	4	1	3	3		3		1		1	5	2	4	2	1	1	2	1	2	1	1	1	2	1	1	2	2	2	2	2	1	2	2	2	2	1	1	5	0
1	1	1	1	1	22	29.3848	1	1	3	4	1	3	3	1	1		6		2	3	4	4	2	2	1	2	2	2	1	2	1	1	1	4	2	2	1	2	2	1	2	2	2	1	2	1	4	8
2	1	2	7	7	21	29.4118	2	4	2	4	1	5	1		3	2	1		3	1	2	3	3	2	2	1	1	1	1	1	2	2	2	1	2	2	1	1	2	1	2	1	2	2	3	2	10	16
1	1	4	1	1	20	30.1162	2	1	3	4	1	5	1		3		2		1	5	4	5	2	1	2	1	1	2	1	2	2	2	1	1	2	2	2	2	2	1	2	1	2	2	1	2	9	5
1	1	5	1	7	18	30.2222	2	1	3	10	2	2	2		3	4	1		1	1	4	4	1	1	1	1	1	1	2	2	1	2	1	1	1	2	1	2	2	1	2	2	2	2	1	1	6	4
1	1	7	1	1	24	30.8012	2	1	3	5	1	3	1		2		1		1	3	1	4	1	1	1	2	1	2	1	2	1	2	1	3	1	2	2	2	2	1	2	1	1	2	1	1	6	2
2	3	2	2	1	22	30.8112	2	4	2	3	1	6	1		3		1		1	1	3	4	1	1	1	2	1	1	1	1	1	2	1	1	1	2	1	1	1	1	2	1	2	2	1	1	5	4
1	1	7	1	1	21	30.8251	2	1	3	4	1	5	2		3	3	7		2	3	2	4	2	1	1	1	2	2	1	1	1	2	1	2	2	2	1	2	2	1	2	2	1	1	1	1	6	7
2	2	3	1	1	20	31.1419	2	1	2	4	1	1	1		2		3		2	1	3	3	1	1	2	1	1	1	1	1	2	2	1	2	1	2	1	1	1	1	1	1	2	2	1	2	8	4
1	1	3	1	1	23	31.2175	2	1	3	5	1	1	1		2		1		1	4	2	6	1	1	1	2	2	2	1	1	2	2	2	1	1	2	2	2	2	1	1	1	2	2	1	1	4	5
1	1	2	1	1	19	31.2213	2	1	3	4	1	5	5		3		2		2	1	1	4	1	2	2	1	1	1	1	2	1	2	1	1	1	2	1	2	2	2	2	2	2	2	2	3	11	9
1	1	5	1	1	18	31.36	2	1	3	5	1	5	1		2	4	8		1	1	1	1	2	2	2	1	2	1	1	2	2	2	1	1	2	2	1	2	2	1	2	1	2	1	3	2	9	11
1	1	1	1	1	21	31.6327	2	1	3	6	2	5	3		3	5	4		1	3	2	4	2	2	1	1	1	2	1	1	1	2	1	1	2	2	2	2	2	1	2	2	2	2	2	1	5	10
2	2	8	1	1	24	31.6406	1	4	4	3	1	2	2	2	3	3	8		2	3	2	2	1	2	2	2	1	2	1	1	2	2	1	4	1	2	1	1	1	1	2	2	1	1	3	2	10	17
2	1	1	1	1	24	31.9576	2	4	2	5	1	1	2		4	5	4		1	1	4	5	1	1	1	2	2	1	1	2	2	1	1	4	1	2	1	1	2	2	1	2	2	2	1	1	5	7
1	1	1	1	1	19	31.9988	2	1	3	4	1	5	1		2	4	1		1	4	4	4	2	1	2	1	1	2	1	2	1	2	1	1	2	2	1	2	2	1	2	1	2	2	1	2	9	7
1	1	8	1	1	18	32.0312	2	1	1	5	1	5	3		1		8		1	4	1	4	1	1	2	1	1	2	1	2	1	1	1	1	1	2	2	2	2	2	2	2	1	1	1	2	9	4
1	1	3	1	1	21	32.6531	2	1	3	4	1	3	2		3	3	1		1	3	2	4	3	2	2	1	1	2	1	1	1	2	1	2	2	2	1	2	2	1	2	2	2	2	3	2	9	12
2	1	4	7	1	24	32.8731	2	1	2	4	1	3	3		4		6		1	3	1	4	1	2	1	2	1	2	1	2	1	1	1	4	1	2	2	1	2	1	2	2	2	1	2	1	5	9
2	2	7	2	1	29	32.9879	2	5	2	5	1	4	1		1		1		2	3	4	7	2	1	1	2	1	2	1	2	2	1	1	6	2	2	1	1	1	1	2	1	1	2	1	1	4	4
2	1	1	1	7	20	34.331	1	4	1	4	1	3	5	1	3		1		1	4	4	5	2	1	1	1	2	2	1	2	2	2	1	1	2	2	1	1	2	1	2	2	2	2	1	1	2	7
1	1	1	1	1	19	36.7309	2	1	3	4	1	5	3		2		8		2	4	4	4	2	2	2	1	1	2	1	2	1	2	1	1	2	2	1	2	2	1	2	2	2	1	2	2	10	9
1	1	1	1	1	18	39.68	2	1	3	4	1	4	3		3		1		1	1	4	4	1	2	1	1	2	1	1	2	1	2	1	1	1	2	1	2	2	1	2	2	2	2	2	1	6	9
1	1	1	1	1	24	34	2	1	3	7	2	5	1		4	3	1		2	3	2	2	1	1	1	2	2	2	1	1	2	1	2	4	1	2	1	2	2	1	2	1	2	2	1	1	6	5
1	1	1	1	1	20	41.6667	1	1	3	4	1	5	1	1	3		1		1	1	2	2	2	2	2	1	2	1	1	1	2	2	1	1	2	2	2	2	2	1	2	1	2	2	2	2	9	10
1	1	5	1	1	19	31.2254	2	1	3	5	1	6	2		4		8		1	3	1	4	1	2	2	1	1	2	2	2	1	1	1	1	1	2	2	2	2	1	2	2	2	1	3	2	8	12
